# Supplementary material for: 12-Nitro­methyl-14-deoxy­andro­graph­olide
Source: Acta Crystallogr Sect E Struct Rep Online. 2008 Jun 28;64(Pt 7):o1343. doi: 10.1107/S1600536808018746 (PMC2961773; doi:10.1107/S1600536808018746)
Supplement: Supplementary file 1 [file e-64-o1343-sup1.cif]

##############################################################################
###                                                                        ###
###        Electronic paper (Acta Crystallographica Section E)             ###
###                                                                        ###
##############################################################################
#                                                                            #
# This CIF contains the data in a paper accepted for publication in Acta     #
# Crystallographica Section E. It conforms to the requirements of Notes      #
# for Authors for Section E, and has been peer reviewed under the auspices   #
# of the IUCr Commission on Journals.                                        #
#                                                                            #
# Full details of the Crystallographic Information File format               #
# are given in the paper "The Crystallographic Information File (CIF):       #
# a New Standard Archive File for Crystallography" by S. R. Hall, F. H.      #
# Allen and I. D. Brown [Acta Cryst. (1991), A47, 655-685].                  #
#                                                                            #
# The current version of the core CIF dictionary is obtainable from          #
# ftp://ftp.iucr.org/pub/cif_core.dic. The current version number is 2.4.    #
#                                                                            #
# Software is freely available for graphical display of the structure(s) in  #
# this CIF.  For information consult the CIF home page http://www.iucr.org/  #
# cif/home.html                                                              #
#                                                                            #
# This file may be used for bona fide research purposes within the           #
# scientific community so long as proper attribution is given to the journal # 
# article from which it was obtained.                                        #
#                                                                            #
##############################################################################
                                             
data_global
_audit_creation_method     'from SHELXL97 CIF and IUCr SHELXL97-template'
_journal_date_recd_electronic     2008-06-19
_journal_date_accepted     2008-06-20
_journal_name_full     'Acta Crystallographica, Section E'
_journal_year     2008
_journal_volume     64
_journal_issue      7
_journal_page_first     o1343
_journal_page_last     o1343
_journal_paper_category     QO
_journal_coeditor_code     HK2476
_publ_contact_author_name     'Jing Chen'
_publ_contact_author_address
;
College of Science
Nanjing University of Technology
Xinmofan Road No.5 Nanjing
Nanjing 210009
People's Republic of China
;
_publ_contact_author_email     cj1908@126.com
_publ_contact_author_fax     '86 25 83433454'
_publ_contact_author_phone     '86 25 83433454'
_publ_section_title
;
12-Nitromethyl-14-deoxyandrographolide
;
loop_
    _publ_author_name
    _publ_author_address
    'Quan, Ji-Cai'
;
College of Science,
Nanjing University of Technology,
Xinmofan Road No. 5 Nanjing
Nanjing 210009
People's Republic of China
;
    'Chen, Jing'
;
College of Science,
Nanjing University of Technology,
Xinmofan Road No. 5 Nanjing
Nanjing 210009
People's Republic of China
;
    'Xu, Hao'
;
College of Science,
Nanjing University of Technology,
Xinmofan Road No. 5 Nanjing
Nanjing 210009
People's Republic of China
;
    'Hu, Chen-Hui'
;
College of Science,
Nanjing University of Technology,
Xinmofan Road No. 5 Nanjing
Nanjing 210009
People's Republic of China
;
    'Wang, Jin-Tang'
;
College of Science,
Nanjing University of Technology,
Xinmofan Road No. 5 Nanjing
Nanjing 210009
People's Republic of China
;
data_I
_audit_creation_method     SHELXL-97
_chemical_name_systematic
;
3-[2-(6-hydroxy-5-hydroxymethyl-5,8a-dimethyl-2-methyleneperhydro-
1-napthyl)-1-(nitromethyl)ethyl]-2(4H)-furanone
;
_chemical_name_common
;
12-Nitromethyl-14-deoxyandrographolide
;
_chemical_formula_moiety     'C21 H31 N O6'
_chemical_formula_sum     'C21 H31 N O6'
_chemical_formula_weight     393.47
_chemical_melting_point     ?
_symmetry_cell_setting     orthorhombic
_symmetry_space_group_name_H-M     'P 21 21 21'
_symmetry_space_group_name_Hall     'P 2ac 2ab'
loop_
    _symmetry_equiv_pos_as_xyz
    'x, y, z'
    '-x+1/2, -y, z+1/2'
    '-x, y+1/2, -z+1/2'
    'x+1/2, -y+1/2, -z'
_cell_length_a     11.503(2)
_cell_length_b     13.151(3)
_cell_length_c     13.434(3)
_cell_angle_alpha     90.00
_cell_angle_beta     90.00
_cell_angle_gamma     90.00
_cell_volume     2032.2(7)
_cell_formula_units_Z     4
_cell_measurement_reflns_used     25
_cell_measurement_theta_min     10
_cell_measurement_theta_max     13
_cell_measurement_temperature     294(2)
_exptl_crystal_description     block
_exptl_crystal_colour     colorless
_exptl_crystal_size_max     0.40
_exptl_crystal_size_mid     0.20
_exptl_crystal_size_min     0.20
_exptl_crystal_density_diffrn     1.289
_exptl_crystal_density_meas     ?
_exptl_crystal_density_method     'not measured'
_exptl_crystal_F_000     848
_exptl_absorpt_coefficient_mu     0.094
_exptl_absorpt_correction_type     psi-scan
_exptl_absorpt_process_details     '(North <i>et al.</i>,  1968)'
_exptl_absorpt_correction_T_min     0.9635
_exptl_absorpt_correction_T_max     0.9815
_exptl_special_details
;
;
_diffrn_ambient_temperature     294(2)
_diffrn_radiation_type     MoK\a
_diffrn_radiation_wavelength     0.71073
_diffrn_radiation_source     'fine-focus sealed tube'
_diffrn_radiation_monochromator     graphite
_diffrn_measurement_device_type     'Enraf--Nonius CAD-4'
_diffrn_measurement_method     '\w/2\q'
_diffrn_detector_area_resol_mean     ?
_diffrn_reflns_number     3993
_diffrn_reflns_av_R_equivalents     0.0323
_diffrn_reflns_av_sigmaI/netI     0.0455
_diffrn_reflns_theta_min     2.17
_diffrn_reflns_theta_max     25.20
_diffrn_reflns_theta_full     25.20
_diffrn_measured_fraction_theta_max     0.997
_diffrn_measured_fraction_theta_full     0.997
_diffrn_reflns_limit_h_min     0
_diffrn_reflns_limit_h_max     13
_diffrn_reflns_limit_k_min     0
_diffrn_reflns_limit_k_max     15
_diffrn_reflns_limit_l_min     -16
_diffrn_reflns_limit_l_max     16
_diffrn_standards_number     3
_diffrn_standards_interval_count     ?
_diffrn_standards_interval_time     120
_diffrn_standards_decay_%     1
_refine_special_details
;
 Refinement of F^2^ against ALL reflections.  The weighted R-factor wR and
 goodness of fit S are based on F^2^, conventional R-factors R are based
 on F, with F set to zero for negative F^2^. The threshold expression of
 F^2^ > 2sigma(F^2^) is used only for calculating R-factors(gt) etc. and is
 not relevant to the choice of reflections for refinement.  R-factors based
 on F^2^ are statistically about twice as large as those based on F, and R-
 factors based on ALL data will be even larger.
;
_reflns_number_total     3643
_reflns_number_gt     2711
_reflns_threshold_expression     I>2\s(I)
_refine_ls_structure_factor_coef     Fsqd
_refine_ls_matrix_type     full
_refine_ls_R_factor_all     0.0852
_refine_ls_R_factor_gt     0.0545
_refine_ls_wR_factor_gt     0.1327
_refine_ls_wR_factor_ref     0.1877
_refine_ls_goodness_of_fit_ref     0.978
_refine_ls_restrained_S_all     0.978
_refine_ls_number_reflns     3643
_refine_ls_number_parameters     256
_refine_ls_number_restraints     1
_refine_ls_hydrogen_treatment     mixed
_refine_ls_weighting_scheme     calc
_refine_ls_weighting_details
               'calc w=1/[\s^2^(Fo^2^)+(0.1P)^2^+1.5P] where P=(Fo^2^+2Fc^2^)/3'
_atom_sites_solution_hydrogens     geom
_atom_sites_solution_primary     direct
_atom_sites_solution_secondary     difmap
_refine_ls_shift/su_max     0.000
_refine_ls_shift/su_mean     0.000
_refine_diff_density_max     0.186
_refine_diff_density_min     -0.200
_refine_ls_extinction_method     none
_refine_ls_extinction_coef     ?
loop_
    _atom_type_symbol
    _atom_type_description
    _atom_type_scat_dispersion_real
    _atom_type_scat_dispersion_imag
    _atom_type_scat_source
    'C' 'C' 0.0033 0.0016
                         'International Tables Vol C Tables 4.2.6.8 and 6.1.1.4'
    'H' 'H' 0.0000 0.0000
                         'International Tables Vol C Tables 4.2.6.8 and 6.1.1.4'
    'N' 'N' 0.0061 0.0033
                         'International Tables Vol C Tables 4.2.6.8 and 6.1.1.4'
    'O' 'O' 0.0106 0.0060
                         'International Tables Vol C Tables 4.2.6.8 and 6.1.1.4'
_computing_data_collection     'CAD-4 Software (Enraf--Nonius, 1989)'
_computing_cell_refinement     'CAD-4 Software (Enraf--Nonius, 1989)'
_computing_data_reduction     'XCAD4 (Harms & Wocadlo, 1995)'
_computing_structure_solution     'SHELXS97 (Sheldrick, 2008)'
_computing_structure_refinement     'SHELXL97 (Sheldrick, 2008)'
_computing_molecular_graphics     'ORTEP-3 for Windows (Farrugia, 1997)'
_computing_publication_material     'SHELXTL (Sheldrick, 2008)'
loop_
    _atom_site_type_symbol
    _atom_site_label
    _atom_site_fract_x
    _atom_site_fract_y
    _atom_site_fract_z
    _atom_site_U_iso_or_equiv
    _atom_site_adp_type
    _atom_site_calc_flag
    _atom_site_refinement_flags
    _atom_site_occupancy
    _atom_site_disorder_assembly
    _atom_site_disorder_group
    O O1 0.3022(3) 0.2945(3) 0.3635(3) 0.0757(11) Uani d . 1 . .
    H H1A 0.3210 0.2868 0.4219 0.114 Uiso calc R 1 . .
    O O2 0.4711(3) 0.2805(3) 0.5078(2) 0.0664(9) Uani d D 1 . .
    H H2A 0.477(5) 0.325(3) 0.553(3) 0.080 Uiso d D 1 . .
    O O3 0.9911(4) 0.6195(2) 0.1980(3) 0.0767(11) Uani d . 1 . .
    O O4 1.0518(4) 0.5831(2) 0.3513(2) 0.0705(10) Uani d . 1 . .
    O O5 1.2868(3) 0.3264(4) 0.0613(3) 0.0923(14) Uani d . 1 . .
    O O6 1.2176(3) 0.4675(3) 0.1109(3) 0.0743(11) Uani d . 1 . .
    N N 1.2092(3) 0.3771(4) 0.0954(3) 0.0557(10) Uani d . 1 . .
    C C1 0.7547(4) 0.4347(4) 0.0088(3) 0.0629(13) Uani d . 1 . .
    H H1B 0.7162 0.4713 -0.0404 0.075 Uiso calc R 1 . .
    H H1C 0.8097 0.3861 -0.0088 0.075 Uiso calc R 1 . .
    C C2 0.7313(4) 0.4515(3) 0.1031(3) 0.0448(10) Uani d . 1 . .
    C C3 0.6437(4) 0.5286(3) 0.1353(4) 0.0522(11) Uani d . 1 . .
    H H3A 0.6129 0.5636 0.0775 0.063 Uiso calc R 1 . .
    H H3B 0.6806 0.5786 0.1780 0.063 Uiso calc R 1 . .
    C C4 0.5440(4) 0.4763(3) 0.1922(3) 0.0488(11) Uani d . 1 . .
    H H4A 0.4909 0.5274 0.2175 0.059 Uiso calc R 1 . .
    H H4B 0.5011 0.4326 0.1470 0.059 Uiso calc R 1 . .
    C C5 0.5913(3) 0.4130(3) 0.2788(3) 0.0344(8) Uani d . 1 . .
    H H5A 0.6378 0.4615 0.3172 0.041 Uiso calc R 1 . .
    C C6 0.6812(3) 0.3322(3) 0.2437(3) 0.0331(8) Uani d . 1 . .
    C C7 0.7821(3) 0.3923(3) 0.1901(3) 0.0359(8) Uani d . 1 . .
    H H7A 0.8088 0.4433 0.2380 0.043 Uiso calc R 1 . .
    C C8 0.4951(3) 0.3781(3) 0.3532(3) 0.0407(9) Uani d . 1 . .
    C C9 0.5559(4) 0.3237(4) 0.4396(3) 0.0500(10) Uani d . 1 . .
    H H9A 0.6021 0.3740 0.4761 0.060 Uiso calc R 1 . .
    C C10 0.6359(4) 0.2395(3) 0.4063(3) 0.0496(11) Uani d . 1 . .
    H H10A 0.5908 0.1876 0.3725 0.059 Uiso calc R 1 . .
    H H10B 0.6717 0.2085 0.4642 0.059 Uiso calc R 1 . .
    C C11 0.7308(3) 0.2784(3) 0.3364(3) 0.0445(10) Uani d . 1 . .
    H H11A 0.7786 0.2216 0.3153 0.053 Uiso calc R 1 . .
    H H11B 0.7802 0.3255 0.3724 0.053 Uiso calc R 1 . .
    C C12 0.4332(5) 0.4722(4) 0.3948(4) 0.0646(13) Uani d . 1 . .
    H H12A 0.3736 0.4513 0.4405 0.097 Uiso calc R 1 . .
    H H12B 0.3988 0.5098 0.3411 0.097 Uiso calc R 1 . .
    H H12C 0.4884 0.5144 0.4289 0.097 Uiso calc R 1 . .
    C C13 0.4032(3) 0.3085(4) 0.3047(4) 0.0519(11) Uani d . 1 . .
    H H13A 0.3806 0.3375 0.2412 0.062 Uiso calc R 1 . .
    H H13B 0.4380 0.2427 0.2917 0.062 Uiso calc R 1 . .
    C C14 0.6321(4) 0.2524(3) 0.1714(3) 0.0465(10) Uani d . 1 . .
    H H14A 0.5702 0.2157 0.2032 0.070 Uiso calc R 1 . .
    H H14B 0.6925 0.2058 0.1527 0.070 Uiso calc R 1 . .
    H H14C 0.6027 0.2857 0.1130 0.070 Uiso calc R 1 . .
    C C15 0.8890(3) 0.3280(3) 0.1645(3) 0.0422(9) Uani d . 1 . .
    H H15A 0.8742 0.2914 0.1031 0.051 Uiso calc R 1 . .
    H H15B 0.9011 0.2783 0.2167 0.051 Uiso calc R 1 . .
    C C16 1.0006(3) 0.3920(3) 0.1522(3) 0.0392(9) Uani d . 1 . .
    H H16A 0.9876 0.4425 0.0998 0.047 Uiso calc R 1 . .
    C C17 1.0987(4) 0.3222(4) 0.1201(4) 0.0555(12) Uani d . 1 . .
    H H17A 1.1141 0.2739 0.1731 0.067 Uiso calc R 1 . .
    H H17B 1.0738 0.2839 0.0621 0.067 Uiso calc R 1 . .
    C C18 1.0289(3) 0.4467(3) 0.2473(3) 0.0400(9) Uani d . 1 . .
    C C19 1.0200(4) 0.5570(4) 0.2574(3) 0.0534(11) Uani d . 1 . .
    C C20 1.0817(5) 0.4937(4) 0.4047(4) 0.0668(13) Uani d . 1 . .
    H H20A 1.0320 0.4855 0.4625 0.080 Uiso calc R 1 . .
    H H20B 1.1620 0.4965 0.4268 0.080 Uiso calc R 1 . .
    C C21 1.0646(4) 0.4099(4) 0.3342(3) 0.0523(11) Uani d . 1 . .
    H H21A 1.0769 0.3415 0.3481 0.063 Uiso calc R 1 . .
loop_
    _atom_site_aniso_label
    _atom_site_aniso_U_11
    _atom_site_aniso_U_22
    _atom_site_aniso_U_33
    _atom_site_aniso_U_12
    _atom_site_aniso_U_13
    _atom_site_aniso_U_23
    O1 0.0430(18) 0.083(2) 0.101(3) -0.0086(17) 0.0210(19) 0.002(2)
    O2 0.069(2) 0.081(2) 0.0489(18) -0.007(2) 0.0189(17) 0.0045(16)
    O3 0.112(3) 0.0437(17) 0.075(2) 0.001(2) -0.020(2) 0.0099(17)
    O4 0.094(3) 0.061(2) 0.0572(19) -0.0127(19) -0.0167(19) -0.0096(17)
    O5 0.055(2) 0.131(4) 0.091(3) 0.000(2) 0.018(2) -0.038(3)
    O6 0.050(2) 0.078(3) 0.095(3) -0.0172(18) 0.0090(19) 0.015(2)
    N 0.038(2) 0.089(3) 0.0404(19) 0.000(2) 0.0067(16) -0.003(2)
    C1 0.054(3) 0.080(3) 0.055(3) -0.012(3) 0.001(2) 0.014(3)
    C2 0.041(2) 0.047(2) 0.047(2) -0.0133(19) 0.0018(18) 0.0099(19)
    C3 0.052(3) 0.044(2) 0.061(3) 0.002(2) -0.005(2) 0.015(2)
    C4 0.044(2) 0.048(2) 0.055(3) 0.0084(19) -0.001(2) 0.016(2)
    C5 0.0328(19) 0.0331(19) 0.0373(19) -0.0008(15) -0.0054(15) -0.0029(15)
    C6 0.0341(19) 0.0299(18) 0.0353(19) -0.0043(16) -0.0006(16) -0.0001(16)
    C7 0.0347(19) 0.0321(18) 0.041(2) -0.0026(17) -0.0040(17) -0.0023(16)
    C8 0.037(2) 0.0405(19) 0.045(2) 0.0007(18) 0.0087(18) -0.0034(17)
    C9 0.054(2) 0.058(3) 0.038(2) -0.012(2) 0.0076(19) -0.0002(19)
    C10 0.051(3) 0.056(2) 0.042(2) 0.004(2) -0.004(2) 0.018(2)
    C11 0.041(2) 0.043(2) 0.049(2) 0.0014(18) 0.0008(19) 0.0079(18)
    C12 0.064(3) 0.058(3) 0.072(3) 0.006(2) 0.017(3) -0.006(2)
    C13 0.036(2) 0.056(3) 0.064(3) -0.003(2) 0.004(2) 0.008(2)
    C14 0.051(2) 0.039(2) 0.049(2) -0.0112(19) 0.007(2) -0.0069(19)
    C15 0.040(2) 0.0364(19) 0.050(2) -0.0072(17) 0.0065(18) -0.0022(17)
    C16 0.038(2) 0.0405(19) 0.039(2) -0.0032(18) 0.0041(17) 0.0026(17)
    C17 0.041(2) 0.065(3) 0.061(3) -0.005(2) 0.011(2) -0.009(2)
    C18 0.033(2) 0.044(2) 0.043(2) -0.0048(17) -0.0007(18) 0.0054(18)
    C19 0.058(3) 0.049(2) 0.053(2) -0.008(2) -0.005(2) -0.001(2)
    C20 0.065(3) 0.087(4) 0.048(3) -0.009(3) -0.007(2) 0.004(3)
    C21 0.048(2) 0.058(3) 0.050(2) -0.001(2) -0.004(2) 0.011(2)
_geom_special_details
;
All e.s.d.'s (except the e.s.d. in the dihedral angle between two l.s.
planes) are estimated using the full covariance matrix. The cell
e.s.d.'s are taken into account individually in the estimation of
e.s.d.'s in distances, angles and torsion angles; correlations between
e.s.d.'s in cell parameters are only used when they are defined by
crystal symmetry. An approximate (isotropic) treatment of cell e.s.d.'s
is used for estimating e.s.d.'s involving l.s. planes.
;
loop_
    _geom_bond_atom_site_label_1
    _geom_bond_atom_site_label_2
    _geom_bond_site_symmetry_2
    _geom_bond_distance
    _geom_bond_publ_flag
    O1 C13 . 1.417(5) ?
    O1 H1A . 0.8200 ?
    O2 C9 . 1.453(5) ?
    O2 H2A . 0.85(4) ?
    O3 C19 . 1.194(5) ?
    C3 C4 . 1.540(6) ?
    C3 H3A . 0.9700 ?
    C3 H3B . 0.9700 ?
    O4 C19 . 1.358(5) ?
    O4 C20 . 1.420(6) ?
    N O5 . 1.205(5) ?
    N O6 . 1.211(5) ?
    N C17 . 1.499(6) ?
    C1 C2 . 1.314(6) ?
    C1 H1B . 0.9300 ?
    C1 H1C . 0.9300 ?
    C2 C3 . 1.494(6) ?
    C2 C7 . 1.521(6) ?
    C4 C5 . 1.530(5) ?
    C4 H4A . 0.9700 ?
    C4 H4B . 0.9700 ?
    C5 C6 . 1.556(5) ?
    C5 C8 . 1.561(5) ?
    C5 H5A . 0.9800 ?
    C6 C14 . 1.538(5) ?
    C6 C11 . 1.542(5) ?
    C6 C7 . 1.578(5) ?
    C7 C15 . 1.531(5) ?
    C7 H7A . 0.9800 ?
    C8 C9 . 1.532(6) ?
    C8 C12 . 1.533(6) ?
    C8 C13 . 1.542(6) ?
    C9 C10 . 1.509(6) ?
    C9 H9A . 0.9800 ?
    C10 C11 . 1.528(6) ?
    C10 H10A . 0.9700 ?
    C10 H10B . 0.9700 ?
    C11 H11A . 0.9700 ?
    C11 H11B . 0.9700 ?
    C12 H12A . 0.9600 ?
    C12 H12B . 0.9600 ?
    C12 H12C . 0.9600 ?
    C13 H13A . 0.9700 ?
    C13 H13B . 0.9700 ?
    C14 H14A . 0.9600 ?
    C14 H14B . 0.9600 ?
    C14 H14C . 0.9600 ?
    C15 C16 . 1.544(5) ?
    C15 H15A . 0.9700 ?
    C15 H15B . 0.9700 ?
    C16 C18 . 1.502(6) ?
    C16 C17 . 1.517(6) ?
    C16 H16A . 0.9800 ?
    C17 H17A . 0.9700 ?
    C17 H17B . 0.9700 ?
    C18 C21 . 1.329(6) ?
    C18 C19 . 1.460(6) ?
    C20 C21 . 1.467(7) ?
    C20 H20A . 0.9700 ?
    C20 H20B . 0.9700 ?
    C21 H21A . 0.9300 ?
loop_
    _geom_angle_atom_site_label_1
    _geom_angle_atom_site_label_2
    _geom_angle_atom_site_label_3
    _geom_angle_site_symmetry_1
    _geom_angle_site_symmetry_3
    _geom_angle
    _geom_angle_publ_flag
    C13 O1 H1A . . 109.5 ?
    O5 N O6 . . 123.3(4) ?
    O5 N C17 . . 116.5(4) ?
    O6 N C17 . . 120.2(4) ?
    C2 C1 H1B . . 120.0 ?
    C2 C1 H1C . . 120.0 ?
    H1B C1 H1C . . 120.0 ?
    C1 C2 C3 . . 122.1(4) ?
    C1 C2 C7 . . 125.2(4) ?
    C3 C2 C7 . . 112.6(3) ?
    C9 O2 H2A . . 97(4) ?
    C2 C3 C4 . . 110.1(3) ?
    C2 C3 H3A . . 109.6 ?
    C4 C3 H3A . . 109.6 ?
    C2 C3 H3B . . 109.6 ?
    C4 C3 H3B . . 109.7 ?
    H3A C3 H3B . . 108.2 ?
    C19 O4 C20 . . 109.0(4) ?
    C5 C4 C3 . . 110.8(3) ?
    C5 C4 H4A . . 109.5 ?
    C3 C4 H4A . . 109.5 ?
    C5 C4 H4B . . 109.5 ?
    C3 C4 H4B . . 109.5 ?
    H4A C4 H4B . . 108.1 ?
    C4 C5 C6 . . 112.2(3) ?
    C4 C5 C8 . . 113.3(3) ?
    C6 C5 C8 . . 117.7(3) ?
    C4 C5 H5A . . 103.9 ?
    C6 C5 H5A . . 103.9 ?
    C8 C5 H5A . . 103.9 ?
    C14 C6 C11 . . 109.5(3) ?
    C14 C6 C5 . . 114.4(3) ?
    C11 C6 C5 . . 108.3(3) ?
    C14 C6 C7 . . 108.9(3) ?
    C11 C6 C7 . . 109.0(3) ?
    C5 C6 C7 . . 106.6(3) ?
    C2 C7 C15 . . 114.7(3) ?
    C2 C7 C6 . . 108.9(3) ?
    C15 C7 C6 . . 114.7(3) ?
    C2 C7 H7A . . 105.9 ?
    C15 C7 H7A . . 105.9 ?
    C6 C7 H7A . . 105.9 ?
    C9 C8 C12 . . 108.2(4) ?
    C9 C8 C13 . . 110.9(3) ?
    C12 C8 C13 . . 108.3(4) ?
    C9 C8 C5 . . 107.4(3) ?
    C12 C8 C5 . . 109.0(3) ?
    C13 C8 C5 . . 112.9(3) ?
    O2 C9 C10 . . 108.0(4) ?
    O2 C9 C8 . . 110.7(4) ?
    C10 C9 C8 . . 113.3(3) ?
    O2 C9 H9A . . 108.2 ?
    C10 C9 H9A . . 108.2 ?
    C8 C9 H9A . . 108.2 ?
    C9 C10 C11 . . 111.9(3) ?
    C9 C10 H10A . . 109.2 ?
    C11 C10 H10A . . 109.2 ?
    C9 C10 H10B . . 109.2 ?
    C11 C10 H10B . . 109.2 ?
    H10A C10 H10B . . 107.9 ?
    C10 C11 C6 . . 112.7(3) ?
    C10 C11 H11A . . 109.1 ?
    C6 C11 H11A . . 109.1 ?
    C10 C11 H11B . . 109.1 ?
    C6 C11 H11B . . 109.1 ?
    H11A C11 H11B . . 107.8 ?
    C8 C12 H12A . . 109.5 ?
    C8 C12 H12B . . 109.5 ?
    H12A C12 H12B . . 109.5 ?
    C8 C12 H12C . . 109.5 ?
    H12A C12 H12C . . 109.5 ?
    H12B C12 H12C . . 109.5 ?
    O1 C13 C8 . . 113.8(4) ?
    O1 C13 H13A . . 108.8 ?
    C8 C13 H13A . . 108.8 ?
    O1 C13 H13B . . 108.8 ?
    C8 C13 H13B . . 108.8 ?
    H13A C13 H13B . . 107.7 ?
    C6 C14 H14A . . 109.5 ?
    C6 C14 H14B . . 109.5 ?
    H14A C14 H14B . . 109.5 ?
    C6 C14 H14C . . 109.5 ?
    H14A C14 H14C . . 109.5 ?
    H14B C14 H14C . . 109.5 ?
    C7 C15 C16 . . 113.1(3) ?
    C7 C15 H15A . . 109.0 ?
    C16 C15 H15A . . 109.0 ?
    C7 C15 H15B . . 109.0 ?
    C16 C15 H15B . . 109.0 ?
    H15A C15 H15B . . 107.8 ?
    C18 C16 C17 . . 111.8(4) ?
    C18 C16 C15 . . 110.6(3) ?
    C17 C16 C15 . . 108.6(3) ?
    C18 C16 H16A . . 108.6 ?
    C17 C16 H16A . . 108.6 ?
    C15 C16 H16A . . 108.6 ?
    N C17 C16 . . 113.7(4) ?
    N C17 H17A . . 108.8 ?
    C16 C17 H17A . . 108.8 ?
    N C17 H17B . . 108.8 ?
    C16 C17 H17B . . 108.8 ?
    H17A C17 H17B . . 107.7 ?
    C21 C18 C19 . . 107.6(4) ?
    C21 C18 C16 . . 129.7(4) ?
    C19 C18 C16 . . 122.7(4) ?
    O3 C19 O4 . . 121.5(4) ?
    O3 C19 C18 . . 129.9(4) ?
    O4 C19 C18 . . 108.6(4) ?
    O4 C20 C21 . . 105.2(4) ?
    O4 C20 H20A . . 110.7 ?
    C21 C20 H20A . . 110.7 ?
    O4 C20 H20B . . 110.7 ?
    C21 C20 H20B . . 110.7 ?
    H20A C20 H20B . . 108.8 ?
    C18 C21 C20 . . 109.6(4) ?
    C18 C21 H21A . . 125.2 ?
    C20 C21 H21A . . 125.2 ?
loop_
    _geom_torsion_atom_site_label_1
    _geom_torsion_atom_site_label_2
    _geom_torsion_atom_site_label_3
    _geom_torsion_atom_site_label_4
    _geom_torsion_site_symmetry_1
    _geom_torsion_site_symmetry_2
    _geom_torsion_site_symmetry_3
    _geom_torsion_site_symmetry_4
    _geom_torsion
    _geom_torsion_publ_flag
    C1 C2 C3 C4 . . . . 117.9(5) ?
    C7 C2 C3 C4 . . . . -58.4(5) ?
    C2 C3 C4 C5 . . . . 54.5(5) ?
    C3 C4 C5 C6 . . . . -56.8(4) ?
    C3 C4 C5 C8 . . . . 167.0(3) ?
    C4 C5 C6 C14 . . . . -62.0(4) ?
    C8 C5 C6 C14 . . . . 72.1(4) ?
    C4 C5 C6 C11 . . . . 175.6(3) ?
    C8 C5 C6 C11 . . . . -50.3(4) ?
    C4 C5 C6 C7 . . . . 58.4(4) ?
    C8 C5 C6 C7 . . . . -167.5(3) ?
    C1 C2 C7 C15 . . . . 15.6(6) ?
    C3 C2 C7 C15 . . . . -168.2(3) ?
    C1 C2 C7 C6 . . . . -114.4(5) ?
    C3 C2 C7 C6 . . . . 61.8(4) ?
    C14 C6 C7 C2 . . . . 64.7(4) ?
    C11 C6 C7 C2 . . . . -175.9(3) ?
    C5 C6 C7 C2 . . . . -59.2(4) ?
    C14 C6 C7 C15 . . . . -65.3(4) ?
    C11 C6 C7 C15 . . . . 54.1(4) ?
    C5 C6 C7 C15 . . . . 170.8(3) ?
    C4 C5 C8 C9 . . . . -175.4(3) ?
    C6 C5 C8 C9 . . . . 51.0(4) ?
    C4 C5 C8 C12 . . . . -58.4(5) ?
    C6 C5 C8 C12 . . . . 168.0(4) ?
    C4 C5 C8 C13 . . . . 62.1(4) ?
    C6 C5 C8 C13 . . . . -71.5(4) ?
    C12 C8 C9 O2 . . . . 67.8(4) ?
    C13 C8 C9 O2 . . . . -50.9(4) ?
    C5 C8 C9 O2 . . . . -174.7(3) ?
    C12 C8 C9 C10 . . . . -170.7(4) ?
    C13 C8 C9 C10 . . . . 70.6(4) ?
    C5 C8 C9 C10 . . . . -53.2(4) ?
    O2 C9 C10 C11 . . . . -178.3(3) ?
    C8 C9 C10 C11 . . . . 58.7(5) ?
    C9 C10 C11 C6 . . . . -57.0(5) ?
    C14 C6 C11 C10 . . . . -74.5(4) ?
    C5 C6 C11 C10 . . . . 50.8(4) ?
    C7 C6 C11 C10 . . . . 166.4(3) ?
    C9 C8 C13 O1 . . . . 72.8(4) ?
    C12 C8 C13 O1 . . . . -45.8(5) ?
    C5 C8 C13 O1 . . . . -166.6(4) ?
    C2 C7 C15 C16 . . . . 75.8(4) ?
    C6 C7 C15 C16 . . . . -157.0(3) ?
    C7 C15 C16 C18 . . . . 60.9(4) ?
    C7 C15 C16 C17 . . . . -176.2(4) ?
    O5 N C17 C16 . . . . -173.8(4) ?
    O6 N C17 C16 . . . . 6.9(6) ?
    C18 C16 C17 N . . . . -63.8(5) ?
    C15 C16 C17 N . . . . 174.0(4) ?
    C17 C16 C18 C21 . . . . -52.3(6) ?
    C15 C16 C18 C21 . . . . 68.9(5) ?
    C17 C16 C18 C19 . . . . 127.8(4) ?
    C15 C16 C18 C19 . . . . -111.0(4) ?
    C20 O4 C19 O3 . . . . -179.9(5) ?
    C20 O4 C19 C18 . . . . -0.1(5) ?
    C21 C18 C19 O3 . . . . -179.8(5) ?
    C16 C18 C19 O3 . . . . 0.1(8) ?
    C21 C18 C19 O4 . . . . 0.4(5) ?
    C16 C18 C19 O4 . . . . -179.7(3) ?
    C19 O4 C20 C21 . . . . -0.2(5) ?
    C19 C18 C21 C20 . . . . -0.5(5) ?
    C16 C18 C21 C20 . . . . 179.6(4) ?
    O4 C20 C21 C18 . . . . 0.5(5) ?
loop_
    _geom_hbond_atom_site_label_D
    _geom_hbond_atom_site_label_H
    _geom_hbond_atom_site_label_A
    _geom_hbond_site_symmetry_A
    _geom_hbond_distance_DH
    _geom_hbond_distance_HA
    _geom_hbond_distance_DA
    _geom_hbond_angle_DHA
    _geom_hbond_publ_flag
    O1 H1A O2 . 0.82 2.08 2.751(5) 139.00 yes
    O2 H2A O3 2_665 0.85(4) 2.11(4) 2.906(5) 156(4) yes
