# Supplementary material for: 12-Nitro­methyl-14-deoxy­andro­graph­olide
Source: Acta Crystallogr Sect E Struct Rep Online. 2008 Jun 28;64(Pt 7):o1343. doi: 10.1107/S1600536808018746 (PMC2961773; doi:10.1107/S1600536808018746)
Supplement: Supplementary file 2 [file e-64-o1343-Isup2.hkl]

# 
# h,k,l, Fc-squared, Fo-squared, sigma(Fo-squared) and status flag 
# 
data_I
_shelx_title ' X in P2(1)2(1)2(1)' 
_shelx_refln_list_code          4 
_shelx_F_calc_maximum      168.47 
_exptl_crystal_F_000       852.00 
_reflns_d_resolution_high  0.8346 
 
loop_ 
 _symmetry_equiv_pos_as_xyz 
 'x, y, z' 
 '-x+1/2, -y, z+1/2' 
 '-x, y+1/2, -z+1/2' 
 'x+1/2, -y+1/2, -z' 
 
_cell_length_a    11.5030 
_cell_length_b    13.1510 
_cell_length_c    13.4340 
_cell_angle_alpha  90.000 
_cell_angle_beta   90.000 
_cell_angle_gamma  90.000 
 
_shelx_F_squared_multiplier     1.000 
 
loop_ 
 _refln_index_h 
 _refln_index_k 
 _refln_index_l 
 _refln_F_squared_calc 
 _refln_F_squared_meas 
 _refln_F_squared_sigma 
 _refln_observed_status 
   2   0   0     3944.95     4124.54     75.15 o 
   4   0   0     7423.20     8087.55     36.13 o 
   6   0   0      520.77      537.48     12.17 o 
   8   0   0       35.01       18.38      5.33 o 
  10   0   0      436.24      445.52     16.12 o 
  12   0   0       47.76       72.39     10.48 o 
   1   1   0        6.98        1.13      1.00 o 
   2   1   0      923.98      863.69      8.72 o 
   3   1   0     3234.34     3429.67     20.76 o 
   4   1   0      114.67      132.36      5.02 o 
   5   1   0     1698.07     1618.73     18.82 o 
   6   1   0      544.45      584.66     12.92 o 
   7   1   0      564.37      593.57     14.11 o 
   8   1   0        8.34       11.29      5.21 o 
   9   1   0      193.17      202.50     10.73 o 
  10   1   0       29.48       24.28      7.47 o 
  11   1   0      105.82      110.47     10.16 o 
  12   1   0       80.58      112.73     10.66 o 
  13   1   0        5.02       10.23      7.47 o 
   0   2   0      366.19      281.98      4.58 o 
   1   2   0     4442.17     4024.99     74.46 o 
   2   2   0     2742.69     2901.53     17.63 o 
   3   2   0     2673.82     2885.15     20.26 o 
   4   2   0     3227.33     3441.58     24.78 o 
   5   2   0      563.35      510.51     11.10 o 
   6   2   0       99.72      101.75      6.21 o 
   7   2   0        1.85        0.31      3.14 o 
   8   2   0       12.91        3.83      4.52 o 
   9   2   0       83.35       93.97      8.03 o 
  10   2   0      183.99      194.09     11.73 o 
  11   2   0       62.24       46.42      8.28 o 
  12   2   0       21.49       15.62      9.22 o 
  13   2   0        0.48        3.89      7.09 o 
   1   3   0      797.29      763.82      9.35 o 
   2   3   0       60.25       59.47      3.14 o 
   3   3   0      523.10      625.43     10.29 o 
   4   3   0      103.57      141.21      6.02 o 
   5   3   0       93.17       76.72      5.08 o 
   6   3   0     1197.65     1236.75     19.45 o 
   7   3   0        5.08       25.22      4.39 o 
   8   3   0      167.94      199.55      9.72 o 
   9   3   0        0.07       -1.63      5.27 o 
  10   3   0       19.34       28.54      7.47 o 
  11   3   0       29.02       -2.63      6.59 o 
  12   3   0       97.52       99.56     12.11 o 
  13   3   0        2.01        5.27      7.59 o 
   0   4   0      599.02      587.23      9.28 o 
   1   4   0       85.38       69.76      3.58 o 
   2   4   0      670.09      795.31     11.54 o 
   3   4   0     1244.11     1082.43     14.55 o 
   4   4   0     2021.19     2076.48     22.02 o 
   5   4   0     3977.28     4450.62     34.63 o 
   6   4   0      136.22      144.41      8.03 o 
   7   4   0      276.40      292.33     11.48 o 
   8   4   0        1.74        2.63      4.83 o 
   9   4   0        2.67        3.01      5.65 o 
  10   4   0      431.76      442.70     17.06 o 
  11   4   0       20.48       27.60      8.41 o 
  12   4   0       60.04       59.16      9.97 o 
  13   4   0        0.09        8.03      7.72 o 
   1   5   0     1904.22     1984.96     19.20 o 
   2   5   0       85.10      113.98      5.21 o 
   3   5   0       29.71       27.04      3.76 o 
   4   5   0      256.57      367.04     10.29 o 
   5   5   0        9.86        8.78      4.01 o 
   6   5   0       55.01       56.27      5.96 o 
   7   5   0      183.18      201.31      9.91 o 
   8   5   0      251.95      217.93     11.42 o 
   9   5   0      253.86      256.13     13.42 o 
  10   5   0      422.01      379.59     17.19 o 
  11   5   0       63.99       51.50      9.41 o 
  12   5   0       34.44       46.67      9.10 o 
  13   5   0       24.27       11.73      9.10 o 
   0   6   0      228.50      291.83      8.47 o 
   1   6   0       36.56       45.17      4.33 o 
   2   6   0      438.13      399.41     10.29 o 
   3   6   0       93.75      146.35      6.65 o 
   4   6   0      689.86      791.61     16.00 o 
   5   6   0      342.36      378.40     12.42 o 
   6   6   0       38.54       56.33      6.59 o 
   7   6   0     1103.09     1164.55     23.78 o 
   8   6   0      329.42      331.41     14.30 o 
   9   6   0        5.61        2.38      6.02 o 
  10   6   0       75.35       83.06      9.28 o 
  11   6   0       28.23       25.09      8.34 o 
  12   6   0       10.70        3.20      8.47 o 
   1   7   0        5.99       10.98      3.83 o 
   2   7   0      563.37      496.58     12.80 o 
   3   7   0      930.46      951.70     18.00 o 
   4   7   0        0.19        1.82      3.76 o 
   5   7   0        0.19       -4.27      4.27 o 
   6   7   0      988.68      996.93     21.83 o 
   7   7   0      800.02      786.47     20.83 o 
   8   7   0        9.29       19.45      5.90 o 
   9   7   0       32.63       21.52      6.84 o 
  10   7   0        1.52       -6.08      7.09 o 
  11   7   0       37.79       29.86      9.35 o 
  12   7   0        0.08        5.39      7.03 o 
   0   8   0      254.00      277.09     10.16 o 
   1   8   0      122.15      147.29      7.47 o 
   2   8   0      128.67       99.49      6.84 o 
   3   8   0        2.76        2.89      3.76 o 
   4   8   0       12.55       12.36      4.14 o 
   5   8   0       34.71       29.36      6.02 o 
   6   8   0      523.00      567.35     17.31 o 
   7   8   0       16.99       12.86      5.90 o 
   8   8   0       72.60       65.49      8.53 o 
   9   8   0       95.61      102.19     10.16 o 
  10   8   0        0.36       16.37      6.34 o 
  11   8   0       13.69        5.77      8.22 o 
   1   9   0      130.10      114.42      8.09 o 
   2   9   0      184.06      148.55      9.28 o 
   3   9   0       13.48        2.57      4.64 o 
   4   9   0      210.71      195.35     10.85 o 
   5   9   0       60.92       50.94      7.78 o 
   6   9   0      153.97      129.67      9.85 o 
   7   9   0       27.30       28.29      5.58 o 
   8   9   0       12.44        9.91      6.90 o 
   9   9   0        8.51       15.31      7.28 o 
  10   9   0      172.27      175.90     14.37 o 
  11   9   0       17.26       16.87      9.41 o 
   0  10   0       53.15       46.61      6.34 o 
   1  10   0       41.59       43.97      6.90 o 
   2  10   0      124.09      124.84      8.91 o 
   3  10   0      439.19      432.97     15.62 o 
   4  10   0        6.74       16.62      5.71 o 
   5  10   0        3.36       -3.20      6.84 o 
   6  10   0       58.17       50.31      8.41 o 
   7  10   0       20.64       20.26      7.59 o 
   8  10   0       96.77      125.71     10.92 o 
   9  10   0       10.20        5.46      7.78 o 
  10  10   0      124.14      127.09     13.61 o 
   1  11   0        0.04        0.00      5.14 o 
   2  11   0      138.75      142.40     10.48 o 
   3  11   0       15.25       11.79      6.40 o 
   4  11   0       29.08       25.97      8.53 o 
   5  11   0        5.17        0.00      6.59 o 
   6  11   0       21.55       17.94      7.53 o 
   7  11   0       64.30       64.30     10.16 o 
   8  11   0        7.18        9.10      7.15 o 
   9  11   0        0.18        0.63      7.84 o 
   0  12   0        5.70       14.80      5.71 o 
   1  12   0        0.25        6.71      5.71 o 
   2  12   0        1.46        0.50      6.34 o 
   3  12   0       25.47       23.09      7.47 o 
   4  12   0      665.23      663.58     21.33 o 
   5  12   0       50.28       50.81      9.79 o 
   6  12   0       81.27       64.61      9.97 o 
   7  12   0        0.62        0.63      7.53 o 
   8  12   0       37.96       28.73      9.35 o 
   1  13   0        6.39        2.13      6.46 o 
   2  13   0       63.18       45.98     10.10 o 
   3  13   0        2.97       -0.56      6.78 o 
   4  13   0       12.85        9.79      7.90 o 
   5  13   0        0.01       -3.01      7.78 o 
   6  13   0        0.48       13.17      6.46 o 
   7  13   0       20.25       13.93      8.03 o 
   0  14   0      362.84      370.12     17.82 o 
   1  14   0        3.10       10.60      7.34 o 
   2  14   0        2.45        0.56      7.03 o 
   3  14   0        0.59        9.79      5.90 o 
   4  14   0        7.34        1.25      7.78 o 
   5  14   0        0.02       11.10      7.15 o 
   6  14   0       10.17        2.07      7.97 o 
   1  15   0       67.95       63.61     10.10 o 
   2  15   0        1.70        8.53      7.78 o 
   3  15   0        4.28        4.70      6.84 o 
   4  15   0        2.22        4.14      7.90 o 
   1   0   1      408.42      447.19      3.46 o 
   2   0   1      173.04      181.17      5.39 o 
   3   0   1     9818.15    10069.39    230.48 o 
   4   0   1      864.97      779.79     39.33 o 
   5   0   1      680.86      663.64     26.16 o 
   6   0   1      275.19      241.31      6.12 o 
   7   0   1        0.62       -0.04      2.48 o 
   8   0   1        1.71       -3.84      5.14 o 
   9   0   1      122.42      126.80      6.36 o 
  10   0   1       45.40       29.59      4.91 o 
  11   0   1        2.80        6.08      4.58 o 
  12   0   1       44.63       39.49      6.65 o 
  13   0   1        0.56       -5.83      5.83 o 
 -13   1   1        1.57       -5.14      8.09 o 
 -12   1   1        5.38        2.32      8.28 o 
 -11   1   1       47.38       52.13      8.03 o 
 -10   1   1       68.34       75.47      8.03 o 
  -9   1   1      401.23      411.08     14.55 o 
  -8   1   1      119.07      122.20      8.34 o 
  -7   1   1       60.45       71.83      5.58 o 
  -6   1   1     1282.35     1317.30     19.13 o 
  -5   1   1      669.01      709.43     12.73 o 
  -4   1   1     1236.70     1356.45     15.37 o 
  -3   1   1       80.47       91.59      3.89 o 
  -2   1   1     9493.84     8657.03    118.31 o 
  -1   1   1     1870.21     1779.57     10.54 o 
   0   1   1      376.76      382.49     12.26 o 
   1   1   1     1868.16     1816.58     10.66 o 
   2   1   1     9498.12     8884.37    120.07 o 
   3   1   1       81.07       97.17      3.89 o 
   4   1   1     1237.02     1403.31     15.62 o 
   5   1   1      669.39      750.71     13.05 o 
   6   1   1     1283.02     1391.76     19.45 o 
   7   1   1       60.36       76.97      6.15 o 
   8   1   1      119.00      146.85      8.41 o 
   9   1   1      401.32      423.00     14.68 o 
  10   1   1       68.42       73.27      8.66 o 
  11   1   1       47.18       58.78      8.03 o 
  12   1   1        5.40       12.04      7.53 o 
  13   1   1        1.58       -3.83      7.72 o 
 -13   2   1       21.11       31.74      8.59 o 
 -12   2   1      140.95      145.10     12.04 o 
 -11   2   1       12.88       14.49      6.78 o 
 -10   2   1      493.18      515.84     18.13 o 
  -9   2   1      109.85      110.97      9.28 o 
  -8   2   1       80.80       87.01      6.90 o 
  -7   2   1      185.46      197.92      8.97 o 
  -6   2   1      563.00      574.31     12.99 o 
  -5   2   1     1577.49     1799.46     20.58 o 
  -4   2   1     1049.19     1138.33     14.68 o 
  -3   2   1      380.50      374.70      7.59 o 
  -2   2   1     1589.71     1727.19     13.93 o 
  -1   2   1     2290.37     2280.48     14.05 o 
   0   2   1    28381.71    20301.26    783.24 o 
   1   2   1     2293.17     2270.95     13.99 o 
   2   2   1     1588.37     1771.73     14.11 o 
   3   2   1      381.12      393.64      7.84 o 
   4   2   1     1049.77     1127.85     14.68 o 
   5   2   1     1578.76     1808.99     20.51 o 
   6   2   1      562.87      627.82     13.55 o 
   7   2   1      185.75      222.20      9.41 o 
   8   2   1       80.77       90.27      7.59 o 
   9   2   1      110.00      110.72      8.91 o 
  10   2   1      493.16      554.86     18.13 o 
  11   2   1       12.90       20.20      6.40 o 
  12   2   1      141.22      178.91     12.67 o 
  13   2   1       21.09       25.28      9.03 o 
 -13   3   1       24.70       26.35      9.66 o 
 -12   3   1       19.45       34.25      8.66 o 
 -11   3   1       16.73       24.84      7.97 o 
 -10   3   1      263.98      243.15     13.61 o 
  -9   3   1      211.78      180.10     11.04 o 
  -8   3   1       23.13       20.76      5.02 o 
  -7   3   1        9.40        5.08      4.08 o 
  -6   3   1      100.05       78.67      5.65 o 
  -5   3   1      213.49      305.25      9.35 o 
  -4   3   1     3579.66     3827.57     27.85 o 
  -3   3   1      236.78      189.32      6.02 o 
  -2   3   1     4237.22     4030.26     23.52 o 
  -1   3   1     6485.46     6021.86    110.66 o 
   0   3   1     8036.07     6597.45    218.62 o 
   1   3   1     6483.48     5799.17    108.71 o 
   2   3   1     4235.24     3731.78     94.22 o 
   3   3   1      236.35      184.24      5.90 o 
   4   3   1     3577.32     3892.12     28.48 o 
   5   3   1      213.36        4.89      3.20 o 
   6   3   1       99.97       80.42      5.46 o 
   7   3   1        9.35        9.85      4.14 o 
   8   3   1       22.94       29.55      5.08 o 
   9   3   1      212.25      185.69     10.85 o 
  10   3   1      263.85      257.01     13.49 o 
  11   3   1       16.79       -2.13      6.40 o 
  12   3   1       19.47       -8.41      8.41 o 
  13   3   1       24.61       24.34      9.03 o 
 -13   4   1        1.75       10.10      7.97 o 
 -12   4   1        5.58        4.27      8.03 o 
 -11   4   1      262.08      293.15     15.68 o 
 -10   4   1      115.69       97.42     10.10 o 
  -9   4   1       25.80       24.53      5.83 o 
  -8   4   1       10.95       21.71      5.39 o 
  -7   4   1      145.01      159.15      8.97 o 
  -6   4   1      424.64      424.76     12.30 o 
  -5   4   1      897.48       -1.25      3.45 o 
  -4   4   1      941.49      931.82     15.18 o 
  -3   4   1      544.53      582.65     10.98 o 
  -2   4   1      902.13     1017.63     13.30 o 
  -1   4   1     4624.40     4580.54     26.16 o 
   0   4   1     1651.43     1581.23     39.87 o 
   1   4   1     4621.47     4284.89    106.02 o 
   2   4   1      901.42     1040.15     13.42 o 
   3   4   1      545.45      609.31     11.17 o 
   4   4   1      941.34      932.44     15.12 o 
   5   4   1      896.12     1144.16     18.07 o 
   6   4   1      424.69      428.71     12.23 o 
   7   4   1      145.25      161.66      8.78 o 
   8   4   1       11.02       18.25      5.02 o 
   9   4   1       25.76       18.94      6.71 o 
  10   4   1      115.86       87.76     10.73 o 
  11   4   1      262.36      290.07     15.62 o 
  12   4   1        5.54        7.90      7.72 o 
  13   4   1        1.75        0.69      8.72 o 
 -13   5   1       29.88       26.22      9.60 o 
 -12   5   1       37.45       43.03      9.97 o 
 -11   5   1        2.55        8.97      6.52 o 
 -10   5   1      101.36      116.43      9.66 o 
  -9   5   1      153.61      172.51     10.41 o 
  -8   5   1       83.45       94.29      8.22 o 
  -7   5   1      229.39      208.21     10.10 o 
  -6   5   1       75.66       85.57      7.03 o 
  -5   5   1      286.59      300.05     10.23 o 
  -4   5   1     1096.99     1271.13     18.76 o 
  -3   5   1      130.80      140.27      6.02 o 
  -2   5   1      593.87      639.30     11.61 o 
  -1   5   1      457.68      416.66      9.22 o 
   0   5   1       46.99       42.51      2.48 o 
   1   5   1      456.97      415.47      9.10 o 
   2   5   1      593.69      655.55     11.86 o 
   3   5   1      130.95      133.68      6.34 o 
   4   5   1     1097.10     1323.76     19.07 o 
   5   5   1      286.22      283.99      9.91 o 
   6   5   1       76.00       96.10      6.96 o 
   7   5   1      229.11      209.84      9.97 o 
   8   5   1       83.45       97.17      8.34 o 
   9   5   1      153.72      165.93     10.98 o 
  10   5   1      101.42       93.78     10.04 o 
  11   5   1        2.55        5.08      6.96 o 
  12   5   1       37.48       49.37      9.91 o 
  13   5   1       29.88       15.93      9.41 o 
 -12   6   1       18.08       21.33      8.72 o 
 -11   6   1        9.77       14.62      7.34 o 
 -10   6   1        2.30        8.47      5.90 o 
  -9   6   1      155.03      146.54     10.98 o 
  -8   6   1       38.02       33.62      7.59 o 
  -7   6   1       79.60       82.43      7.15 o 
  -6   6   1      291.93      312.97     12.17 o 
  -5   6   1     1108.39     1145.17     20.26 o 
  -4   6   1       49.85       45.73      5.33 o 
  -3   6   1      797.29      832.39     15.24 o 
  -2   6   1       56.14       55.45      4.64 o 
  -1   6   1      994.16     1031.62     15.81 o 
   0   6   1     1520.24     1561.31     13.48 o 
   1   6   1      993.40     1028.36     15.62 o 
   2   6   1       56.18       55.77      4.64 o 
   3   6   1      797.67      834.77     15.56 o 
   4   6   1       49.72       52.69      4.77 o 
   5   6   1     1108.69     1134.00     20.51 o 
   6   6   1      291.82      301.99     11.79 o 
   7   6   1       79.40       72.58      7.78 o 
   8   6   1       38.07       50.69      7.59 o 
   9   6   1      155.00      153.32     11.04 o 
  10   6   1        2.27        1.57      6.27 o 
  11   6   1        9.76        6.46      7.97 o 
  12   6   1       18.09       26.54      8.22 o 
 -12   7   1        1.49       14.11      7.09 o 
 -11   7   1        6.40        7.34      7.65 o 
 -10   7   1       60.56       62.67      9.79 o 
  -9   7   1        1.06       -6.84      6.84 o 
  -8   7   1       83.35      100.43      8.72 o 
  -7   7   1      267.92      236.00     12.30 o 
  -6   7   1       45.02       62.54      7.15 o 
  -5   7   1       32.80       38.58      5.90 o 
  -4   7   1      705.70      776.05     17.06 o 
  -3   7   1       36.58       34.57      4.89 o 
  -2   7   1      173.58      151.00      7.84 o 
  -1   7   1      530.81      520.23     12.42 o 
   0   7   1      106.70       93.00      4.19 o 
   1   7   1      530.75      509.19     12.36 o 
   2   7   1      173.56      169.88      7.97 o 
   3   7   1       36.67       29.17      4.89 o 
   4   7   1      705.97      690.68     16.44 o 
   5   7   1       32.96       50.81      5.27 o 
   6   7   1       45.00       45.10      6.90 o 
   7   7   1      267.98      255.95     12.11 o 
   8   7   1       83.18      103.70      9.10 o 
   9   7   1        1.07       -4.52      6.78 o 
  10   7   1       60.63       76.03      9.10 o 
  11   7   1        6.39       -4.89      8.59 o 
  12   7   1        1.51        0.69      7.97 o 
 -11   8   1       43.86       48.18     10.73 o 
 -10   8   1       24.44       31.05      8.34 o 
  -9   8   1       11.97        6.40      7.03 o 
  -8   8   1       51.34       56.46      7.84 o 
  -7   8   1      260.56      286.18     13.36 o 
  -6   8   1       55.67       43.10      7.53 o 
  -5   8   1      177.39      144.66      9.41 o 
  -4   8   1        6.05       10.35      4.52 o 
  -3   8   1      159.59      147.04      8.41 o 
  -2   8   1       58.55       59.97      5.39 o 
  -1   8   1      237.40      232.99      9.41 o 
   0   8   1       65.30       81.91      6.78 o 
   1   8   1      236.65      218.49      9.22 o 
   2   8   1       58.48       52.95      5.71 o 
   3   8   1      159.99      154.88      8.53 o 
   4   8   1        6.10        4.14      4.70 o 
   5   8   1      177.88      152.63      9.79 o 
   6   8   1       55.56       44.35      7.59 o 
   7   8   1      260.27      287.31     13.61 o 
   8   8   1       51.33       62.86      8.78 o 
   9   8   1       11.92        8.03      6.59 o 
  10   8   1       24.45       26.41      8.47 o 
  11   8   1       44.00       56.58      9.79 o 
 -11   9   1        0.56        2.70      7.90 o 
 -10   9   1       12.90       21.14      8.16 o 
  -9   9   1       65.99       71.20      9.97 o 
  -8   9   1      133.45      130.73     11.48 o 
  -7   9   1        0.68       -5.77      6.59 o 
  -6   9   1      195.95      185.31     11.29 o 
  -5   9   1      722.95      735.59     20.39 o 
  -4   9   1       48.54       51.31      7.65 o 
  -3   9   1       25.07       13.11      5.65 o 
  -2   9   1      161.18      146.29      8.66 o 
  -1   9   1       38.10       35.32      5.27 o 
   0   9   1        3.55        5.93      2.40 o 
   1   9   1       38.12       32.62      5.33 o 
   2   9   1      161.06      157.52      8.91 o 
   3   9   1       24.99       18.94      5.33 o 
   4   9   1       48.52       50.56      7.40 o 
   5   9   1      722.56      722.42     19.82 o 
   6   9   1      195.98      183.68     11.98 o 
   7   9   1        0.68       -3.39      6.52 o 
   8   9   1      133.40      118.31     11.23 o 
   9   9   1       65.90       75.84     10.29 o 
  10   9   1       12.95        6.21      8.72 o 
  11   9   1        0.55       -4.08      8.28 o 
 -10  10   1        4.17       10.54      8.03 o 
  -9  10   1        2.16       -6.84      6.84 o 
  -8  10   1       19.10        8.47      8.78 o 
  -7  10   1       65.93       58.47      8.16 o 
  -6  10   1       14.77       19.45      6.78 o 
  -5  10   1       57.70       57.27      8.03 o 
  -4  10   1      412.81      374.19     15.12 o 
  -3  10   1      294.76      283.30     12.86 o 
  -2  10   1       22.64       22.83      6.27 o 
  -1  10   1        9.99        6.52      5.14 o 
   0  10   1        8.58       11.87      3.37 o 
   1  10   1        9.96        9.22      4.83 o 
   2  10   1       22.76       37.39      6.21 o 
   3  10   1      295.43      284.68     13.30 o 
   4  10   1      413.05      365.41     15.06 o 
   5  10   1       57.61       50.94      8.91 o 
   6  10   1       14.86        7.78      7.59 o 
   7  10   1       65.99       67.37      9.10 o 
   8  10   1       18.99       10.73      7.59 o 
   9  10   1        2.18       -1.82      8.41 o 
  10  10   1        4.16        9.22      8.78 o 
  -9  11   1        7.73        8.47      8.47 o 
  -8  11   1       14.75       17.00      7.97 o 
  -7  11   1        3.51       23.21      7.59 o 
  -6  11   1       12.60        5.83      7.34 o 
  -5  11   1      128.16      133.93     10.85 o 
  -4  11   1       64.20       76.41      8.91 o 
  -3  11   1      104.42       85.44      8.78 o 
  -2  11   1       19.88       22.46      6.40 o 
  -1  11   1      187.97      181.29     11.35 o 
   0  11   1      151.80      147.58     14.37 o 
   1  11   1      187.61      193.46     11.23 o 
   2  11   1       19.94       14.55      6.84 o 
   3  11   1      104.31       94.16      9.72 o 
   4  11   1       64.29       72.14      8.97 o 
   5  11   1      128.50      141.02     11.10 o 
   6  11   1       12.59       10.60      8.03 o 
   7  11   1        3.49       24.90      8.16 o 
   8  11   1       14.69       21.83      7.84 o 
   9  11   1        7.77       14.37      8.28 o 
  -8  12   1       11.44        1.94      8.41 o 
  -7  12   1       13.03       15.93      7.72 o 
  -6  12   1       82.27       74.02      9.66 o 
  -5  12   1       39.06       36.76      8.28 o 
  -4  12   1        6.31        5.27      7.34 o 
  -3  12   1        5.07        9.10      6.78 o 
  -2  12   1      162.12      157.83     11.04 o 
  -1  12   1       23.02       13.49      6.96 o 
   0  12   1      229.85      206.37     24.43 o 
   1  12   1       23.03       28.42      6.84 o 
   2  12   1      162.47      143.66     11.67 o 
   3  12   1        5.04       -2.51      6.46 o 
   4  12   1        6.32       20.95      6.96 o 
   5  12   1       38.97       46.61      9.03 o 
   6  12   1       82.23       74.09     10.29 o 
   7  12   1       12.98        6.78      8.85 o 
   8  12   1       11.44       19.01      8.59 o 
  -7  13   1       14.88        9.28      9.28 o 
  -6  13   1       26.73       18.25      8.97 o 
  -5  13   1        4.50       -0.63      8.16 o 
  -4  13   1       15.63       12.67      7.97 o 
  -3  13   1       37.09       43.41      7.59 o 
  -2  13   1       40.38       30.93      8.59 o 
  -1  13   1      116.17      125.71     10.98 o 
   0  13   1        5.18        0.44      5.10 o 
   1  13   1      116.19      110.22     10.73 o 
   2  13   1       40.37       52.13      8.41 o 
   3  13   1       37.06       35.07      8.16 o 
   4  13   1       15.60       20.76      7.34 o 
   5  13   1        4.47        1.19      7.72 o 
   6  13   1       26.74       30.93      8.47 o 
   7  13   1       14.83       23.27      9.22 o 
  -6  14   1        5.91        8.22      8.59 o 
  -5  14   1       13.65       19.70      8.22 o 
  -4  14   1        5.38       10.73      7.53 o 
  -3  14   1       23.39       27.60      8.97 o 
  -2  14   1       11.57        7.21      8.28 o 
  -1  14   1        6.38       10.04      8.03 o 
   0  14   1       33.75       45.12      6.73 o 
   1  14   1        6.40       -2.38      7.84 o 
   2  14   1       11.54        6.59      8.28 o 
   3  14   1       23.39       27.60      8.41 o 
   4  14   1        5.38        6.96      6.90 o 
   5  14   1       13.67        8.53      8.09 o 
   6  14   1        5.92       13.05      8.41 o 
  -4  15   1        3.78       14.49      8.53 o 
  -3  15   1       18.16       27.54      8.22 o 
  -2  15   1       32.68       55.33      9.41 o 
  -1  15   1        4.72       23.46      7.97 o 
   0  15   1       26.79       34.26      6.49 o 
   1  15   1        4.71       20.20      8.03 o 
   2  15   1       32.70       36.89      9.35 o 
   3  15   1       18.15       16.12      8.72 o 
   4  15   1        3.78       -7.59      7.59 o 
   0   0   2     8430.57     7193.22    132.77 o 
   1   0   2     1283.00     1197.96      6.88 o 
   2   0   2     6316.05     5721.43    139.77 o 
   3   0   2     9589.59     9090.28    134.53 o 
   4   0   2      158.40      142.28      7.75 o 
   5   0   2       88.24      101.66      7.53 o 
   6   0   2      233.39      264.58     20.11 o 
   7   0   2      182.73      174.17      6.40 o 
   8   0   2       11.26       21.38      3.67 o 
   9   0   2        7.24       11.62      4.41 o 
  10   0   2      164.13      178.47      7.58 o 
  11   0   2       27.57       25.34      5.45 o 
  12   0   2        7.43       13.33      6.05 o 
  13   0   2        0.64        5.48      5.85 o 
 -13   1   2       19.23       16.81      9.03 o 
 -12   1   2       84.39       77.66     10.73 o 
 -11   1   2       30.30       25.34      7.84 o 
 -10   1   2       40.30       35.26      6.96 o 
  -9   1   2      528.72      502.67     16.37 o 
  -8   1   2      679.57      678.69     16.69 o 
  -7   1   2      165.58      175.02      8.03 o 
  -6   1   2      665.43      649.65     13.93 o 
  -5   1   2      259.30      242.71      7.84 o 
  -4   1   2     1383.96     1402.74     16.12 o 
  -3   1   2      959.09      931.63     11.73 o 
  -2   1   2     7865.97     7113.08    116.62 o 
  -1   1   2     8277.82     7281.39    103.88 o 
   0   1   2     1796.94     1589.06     92.37 o 
   1   1   2     8275.07     7250.96    103.76 o 
   2   1   2     7868.62     7374.11    118.88 o 
   3   1   2      958.34      992.92     12.17 o 
   4   1   2     1383.01     1452.18     16.62 o 
   5   1   2      258.84      261.72      8.34 o 
   6   1   2      664.57      675.56     14.24 o 
   7   1   2      165.53      168.75      8.72 o 
   8   1   2      679.44      687.79     17.38 o 
   9   1   2      528.88      533.47     16.94 o 
  10   1   2       40.17       34.88      7.15 o 
  11   1   2       30.21       38.83      8.53 o 
  12   1   2       84.45      105.70     10.85 o 
  13   1   2       19.31       26.60      9.22 o 
 -13   2   2        5.62       -0.63      7.84 o 
 -12   2   2       60.42       90.84     10.73 o 
 -11   2   2      287.22      288.25     15.18 o 
 -10   2   2       25.91       18.57      7.28 o 
  -9   2   2      128.78      120.51      9.41 o 
  -8   2   2       33.76       15.81      5.96 o 
  -7   2   2       69.86       58.91      5.90 o 
  -6   2   2      767.93      878.56     16.12 o 
  -5   2   2     1255.62     1374.45     18.32 o 
  -4   2   2      979.71     1014.56     14.24 o 
  -3   2   2     2023.25     1965.95     17.75 o 
  -2   2   2     6893.28     6220.72    117.12 o 
  -1   2   2     2069.27     2067.76     14.74 o 
   0   2   2      751.37      836.64     18.35 o 
   1   2   2     2072.08     2111.49     14.93 o 
   2   2   2     6897.18     6519.95    120.44 o 
   3   2   2     2024.84     2088.09     18.25 o 
   4   2   2      980.10     1029.74     14.49 o 
   5   2   2     1255.92     1437.18     18.88 o 
   6   2   2      769.05      859.24     16.44 o 
   7   2   2       69.89       50.88      5.96 o 
   8   2   2       33.78       28.04      6.34 o 
   9   2   2      128.74      114.17      9.54 o 
  10   2   2       25.90       19.57      7.65 o 
  11   2   2      287.39      302.87     15.12 o 
  12   2   2       60.45       69.88     10.54 o 
  13   2   2        5.61       17.00      9.10 o 
 -13   3   2       26.69       13.93      9.85 o 
 -12   3   2       10.95       10.73      8.28 o 
 -11   3   2       61.64       47.49      9.79 o 
 -10   3   2      205.65      212.53     12.23 o 
  -9   3   2       92.21       95.60      8.91 o 
  -8   3   2       14.25       20.76      5.02 o 
  -7   3   2      100.98       89.46      7.21 o 
  -6   3   2      300.09      270.56      9.66 o 
  -5   3   2      356.71      430.03     10.98 o 
  -4   3   2     1556.07     1709.56     19.38 o 
  -3   3   2     1637.96     1787.22     18.19 o 
  -2   3   2     1199.22     1165.05     13.36 o 
  -1   3   2     1977.66     1911.75     16.00 o 
   0   3   2      185.08      186.07      3.55 o 
   1   3   2     1977.94     1962.18     16.12 o 
   2   3   2     1197.80     1225.84     13.68 o 
   3   3   2     1638.50     1863.51     18.44 o 
   4   3   2     1556.44     1789.92     20.01 o 
   5   3   2      357.29      461.58     11.48 o 
   6   3   2      300.47      255.51      9.72 o 
   7   3   2      101.40      109.09      7.78 o 
   8   3   2       14.24       19.70      5.08 o 
   9   3   2       92.31      107.58      9.16 o 
  10   3   2      205.41      213.35     12.73 o 
  11   3   2       61.94       -5.90      7.21 o 
  12   3   2       10.92       34.63      7.72 o 
  13   3   2       26.63       17.94      9.85 o 
 -13   4   2        1.08       -2.70      7.65 o 
 -12   4   2      100.92      109.40     12.04 o 
 -11   4   2        9.89        4.39      7.78 o 
 -10   4   2      166.85      170.19     11.98 o 
  -9   4   2       73.52       74.65      8.41 o 
  -8   4   2        2.38        3.51      5.52 o 
  -7   4   2        7.75        2.76      4.45 o 
  -6   4   2      918.53      900.76     17.63 o 
  -5   4   2       51.62       57.09      5.46 o 
  -4   4   2      218.62      245.91      8.22 o 
  -3   4   2     1308.85     1436.68     17.38 o 
  -2   4   2     1251.94     1259.90     15.12 o 
  -1   4   2     1189.74     1052.07     13.24 o 
   0   4   2     1769.17     1943.57     12.42 o 
   1   4   2     1190.62     1053.95     13.30 o 
   2   4   2     1249.89     1247.17     15.18 o 
   3   4   2     1309.85     1463.91     17.63 o 
   4   4   2      218.72      239.45      8.34 o 
   5   4   2       51.31       60.91      5.65 o 
   6   4   2      918.78      912.43     18.00 o 
   7   4   2        7.71        2.76      4.45 o 
   8   4   2        2.41        9.66      5.65 o 
   9   4   2       73.50       72.20      9.10 o 
  10   4   2      166.62      158.21     12.61 o 
  11   4   2        9.92       26.35      7.84 o 
  12   4   2      101.04       85.06     11.98 o 
  13   4   2        1.08       -8.72      8.72 o 
 -12   5   2        3.61        2.51      7.15 o 
 -11   5   2       17.92       17.56      7.40 o 
 -10   5   2       80.28       79.04      9.79 o 
  -9   5   2      159.60      129.60      9.41 o 
  -8   5   2       27.92       23.65      6.78 o 
  -7   5   2      191.31      193.59     10.10 o 
  -6   5   2       24.35       26.35      5.27 o 
  -5   5   2      211.77      181.55      8.72 o 
  -4   5   2     1603.09     1810.31     22.58 o 
  -3   5   2      235.82      300.48      9.16 o 
  -2   5   2      755.50      740.11     12.80 o 
  -1   5   2      118.70      132.99      5.77 o 
   0   5   2       38.13       41.03      2.64 o 
   1   5   2      119.08      120.19      5.39 o 
   2   5   2      755.99      713.07     12.73 o 
   3   5   2      235.96      297.66      8.91 o 
   4   5   2     1603.88     1766.40     22.14 o 
   5   5   2      212.00      185.37      8.85 o 
   6   5   2       24.39       35.44      5.52 o 
   7   5   2      190.88      214.67     10.60 o 
   8   5   2       27.80       24.47      6.90 o 
   9   5   2      159.84      127.09      9.97 o 
  10   5   2       80.08       64.86      9.85 o 
  11   5   2       17.96       10.79      8.28 o 
  12   5   2        3.63        9.47      7.15 o 
 -12   6   2        1.13       -8.41      8.41 o 
 -11   6   2        0.03       -7.09      8.03 o 
 -10   6   2        4.63        6.96      6.52 o 
  -9   6   2       12.44       14.43      6.34 o 
  -8   6   2      161.82      123.52     10.35 o 
  -7   6   2      133.62      143.15      9.60 o 
  -6   6   2      187.19      182.55      9.72 o 
  -5   6   2      371.21      441.44     13.30 o 
  -4   6   2       97.33      106.14      6.90 o 
  -3   6   2      505.82      474.13     11.92 o 
  -2   6   2      660.31      716.65     13.93 o 
  -1   6   2      396.77      472.93     11.10 o 
   0   6   2      739.31      743.81      9.65 o 
   1   6   2      396.65      465.16     11.04 o 
   2   6   2      659.53      707.24     13.93 o 
   3   6   2      505.12      484.16     12.23 o 
   4   6   2       97.76      104.39      6.78 o 
   5   6   2      371.50      451.67     13.49 o 
   6   6   2      187.31      197.23      9.66 o 
   7   6   2      133.67      140.71      9.28 o 
   8   6   2      161.82      143.22     10.10 o 
   9   6   2       12.41        3.83      6.27 o 
  10   6   2        4.62        9.10      6.65 o 
  11   6   2        0.03       -1.76      7.15 o 
  12   6   2        1.13        0.00      7.34 o 
 -12   7   2       20.02       15.62      8.78 o 
 -11   7   2        0.51        4.33      7.47 o 
 -10   7   2        7.23       -2.26      8.28 o 
  -9   7   2       39.67       38.64      7.34 o 
  -8   7   2      167.30      162.10     10.66 o 
  -7   7   2       27.28       28.35      6.40 o 
  -6   7   2      180.46      173.52     10.54 o 
  -5   7   2     1017.70     1037.77     21.20 o 
  -4   7   2      361.50      352.49     11.86 o 
  -3   7   2      190.88      214.86      9.22 o 
  -2   7   2      144.66      125.53      6.71 o 
  -1   7   2      323.51      353.93     10.41 o 
   0   7   2      481.06      474.79      8.74 o 
   1   7   2      323.42      339.38     10.41 o 
   2   7   2      144.62      136.19      7.21 o 
   3   7   2      190.70      228.97      9.35 o 
   4   7   2      361.24      308.01     11.54 o 
   5   7   2     1017.65     1049.19     21.39 o 
   6   7   2      180.57      172.32     10.29 o 
   7   7   2       27.26       -6.40      6.40 o 
   8   7   2      166.92      165.11     11.48 o 
   9   7   2       39.58       51.94      8.09 o 
  10   7   2        7.25       10.66      7.53 o 
  11   7   2        0.51        9.91      7.21 o 
  12   7   2       19.98        9.54      9.79 o 
 -11   8   2        3.86        0.00      8.53 o 
 -10   8   2       38.43       39.08      8.72 o 
  -9   8   2       54.45       56.71      7.78 o 
  -8   8   2      180.96      159.65     11.73 o 
  -7   8   2       16.15       16.25      6.52 o 
  -6   8   2      286.30      280.79     13.11 o 
  -5   8   2      113.61      131.23      9.28 o 
  -4   8   2      190.98      209.59     10.48 o 
  -3   8   2      143.37      140.27      8.59 o 
  -2   8   2       89.73       82.12      7.03 o 
  -1   8   2       63.31       52.76      5.77 o 
   0   8   2        0.00       -2.20      2.41 o 
   1   8   2       63.27       54.89      6.02 o 
   2   8   2       89.94       80.30      6.71 o 
   3   8   2      143.61      130.17      8.47 o 
   4   8   2      190.79      220.44     10.60 o 
   5   8   2      113.69      128.73      9.16 o 
   6   8   2      286.13      285.43     13.24 o 
   7   8   2       16.23        8.09      6.71 o 
   8   8   2      181.01      163.35     11.10 o 
   9   8   2       54.60       30.80      7.97 o 
  10   8   2       38.33       49.75      8.34 o 
  11   8   2        3.87        5.83      7.84 o 
 -11   9   2       15.95       10.92      9.85 o 
 -10   9   2        1.64        1.88      8.22 o 
  -9   9   2      120.51      142.71     12.80 o 
  -8   9   2       29.10       34.38      7.53 o 
  -7   9   2       21.19       20.45      6.21 o 
  -6   9   2      121.32       99.12      9.85 o 
  -5   9   2      523.53      523.56     17.06 o 
  -4   9   2       32.61       28.23      7.03 o 
  -3   9   2       60.23       54.58      6.90 o 
  -2   9   2      147.91      164.11      9.47 o 
  -1   9   2      148.97      133.12      8.59 o 
   0   9   2      110.19      110.12      5.39 o 
   1   9   2      148.68      136.32      8.28 o 
   2   9   2      147.93      160.66      8.91 o 
   3   9   2       60.18       53.89      7.28 o 
   4   9   2       32.64       25.16      5.90 o 
   5   9   2      523.48      553.61     17.56 o 
   6   9   2      121.32      112.35      9.91 o 
   7   9   2       21.09       12.23      6.96 o 
   8   9   2       29.17       15.87      6.96 o 
   9   9   2      120.81      134.31     12.80 o 
  10   9   2        1.64        1.88      7.47 o 
  11   9   2       15.94       23.27      9.60 o 
 -10  10   2       12.17       -4.64     10.04 o 
  -9  10   2       23.66       34.44      8.16 o 
  -8  10   2        2.29        4.58      7.03 o 
  -7  10   2       26.58       26.91      8.09 o 
  -6  10   2      208.61      214.35     12.99 o 
  -5  10   2       23.60       21.20      7.21 o 
  -4  10   2        4.98       -1.32      5.96 o 
  -3  10   2       40.39       25.28      5.83 o 
  -2  10   2      111.40      109.53      8.85 o 
  -1  10   2       18.20       21.14      5.58 o 
   0  10   2       18.90       20.62      3.90 o 
   1  10   2       18.20       20.76      5.14 o 
   2  10   2      111.34      105.64      9.03 o 
   3  10   2       40.43       32.37      6.84 o 
   4  10   2        4.92        7.84      5.65 o 
   5  10   2       23.65       24.90      6.65 o 
   6  10   2      208.33      228.41     12.99 o 
   7  10   2       26.57       28.04      8.41 o 
   8  10   2        2.26       -6.27      7.40 o 
   9  10   2       23.57       25.22      8.53 o 
  10  10   2       12.21       -1.32      8.91 o 
  -9  11   2       53.10       50.69      9.79 o 
  -8  11   2       54.07       49.62     10.10 o 
  -7  11   2        1.31       -3.45      7.53 o 
  -6  11   2       25.72       17.19      8.47 o 
  -5  11   2      146.92      151.75     11.29 o 
  -4  11   2      123.47      105.70     10.29 o 
  -3  11   2       86.56      104.64      9.16 o 
  -2  11   2       27.36       19.64      6.52 o 
  -1  11   2       31.61       22.77      6.40 o 
   0  11   2      133.00      132.94      7.07 o 
   1  11   2       31.57       27.16      6.71 o 
   2  11   2       27.43       34.38      6.27 o 
   3  11   2       86.50       89.46      8.47 o 
   4  11   2      123.24      107.27     10.29 o 
   5  11   2      147.11      140.77     11.73 o 
   6  11   2       25.70       13.99      8.66 o 
   7  11   2        1.28       -7.47      7.47 o 
   8  11   2       54.00       63.74      9.97 o 
   9  11   2       53.16       55.33      9.97 o 
  -8  12   2       19.21       31.68      9.16 o 
  -7  12   2        6.46       12.42      7.78 o 
  -6  12   2       39.67       34.50      9.03 o 
  -5  12   2        4.74        4.45      7.59 o 
  -4  12   2      124.35      110.16     10.85 o 
  -3  12   2       18.88       11.23      7.28 o 
  -2  12   2       42.99       28.29      8.09 o 
  -1  12   2        9.80       11.23      6.78 o 
   0  12   2        3.99       -4.17      4.70 o 
   1  12   2        9.79       10.23      6.27 o 
   2  12   2       42.96       47.17      7.09 o 
   3  12   2       18.89        0.50      7.84 o 
   4  12   2      124.47      107.58     10.85 o 
   5  12   2        4.80       -1.13      7.53 o 
   6  12   2       39.68       50.31      8.85 o 
   7  12   2        6.45       19.26      6.84 o 
   8  12   2       19.21       19.82      9.60 o 
  -7  13   2        1.84        0.69      8.22 o 
  -6  13   2        5.04        3.20      7.59 o 
  -5  13   2       17.82       13.36      8.09 o 
  -4  13   2       77.89       71.01     10.54 o 
  -3  13   2       30.76       25.91      7.40 o 
  -2  13   2       17.65       14.80      7.90 o 
  -1  13   2       29.18       38.96      7.84 o 
   0  13   2      148.25      142.33     12.08 o 
   1  13   2       29.22       32.49      9.10 o 
   2  13   2       17.61       23.65      6.90 o 
   3  13   2       30.85       22.52      8.72 o 
   4  13   2       77.84       83.87      9.91 o 
   5  13   2       17.81       34.57      8.47 o 
   6  13   2        5.06        5.08      7.40 o 
   7  13   2        1.83        6.71      8.03 o 
  -6  14   2        6.34        0.69      7.40 o 
  -5  14   2        1.37        7.97      7.97 o 
  -4  14   2        3.77        3.83      7.34 o 
  -3  14   2       26.19       38.96      8.53 o 
  -2  14   2       11.57        9.66      8.22 o 
  -1  14   2       21.66       31.05      8.97 o 
   0  14   2       63.32       54.53      7.07 o 
   1  14   2       21.73       25.09      7.90 o 
   2  14   2       11.51        4.27      7.28 o 
   3  14   2       26.14       19.82      8.34 o 
   4  14   2        3.77       -5.08      8.09 o 
   5  14   2        1.36       -5.96      8.03 o 
   6  14   2        6.33       10.35      8.03 o 
  -3  15   2       13.38       19.01      8.22 o 
  -2  15   2       20.05       26.60      9.16 o 
  -1  15   2       69.32       92.59     11.29 o 
   0  15   2       94.59      113.97      8.60 o 
   1  15   2       69.11       84.12      9.97 o 
   2  15   2       20.11       20.64      7.53 o 
   3  15   2       13.39       23.78      8.28 o 
   1   0   3      474.95      497.97     19.89 o 
   2   0   3      790.20      787.24      7.30 o 
   3   0   3      516.68      576.17      9.47 o 
   4   0   3     2544.02     2869.92     25.34 o 
   5   0   3      974.03     1147.32     24.34 o 
   6   0   3       35.98       28.98      3.15 o 
   7   0   3      359.68      357.47      8.36 o 
   8   0   3       42.46       37.11      4.52 o 
   9   0   3        5.56        9.29      4.76 o 
  10   0   3        0.52       -4.61      4.61 o 
  11   0   3      242.90      260.59     10.33 o 
  12   0   3        2.14        5.07     11.48 o 
  13   0   3        2.45        4.42     12.80 o 
 -13   1   3       13.34       30.24      7.34 o 
 -12   1   3      147.32      156.20     12.17 o 
 -11   1   3      181.12      179.04     12.86 o 
 -10   1   3       30.89       29.99      7.97 o 
  -9   1   3     1338.29     1318.37     25.91 o 
  -8   1   3      482.77      503.42     15.24 o 
  -7   1   3       36.28       44.23      5.14 o 
  -6   1   3       71.06       78.79      5.52 o 
  -5   1   3      666.40      688.73     13.36 o 
  -4   1   3     1238.71     1292.71     16.37 o 
  -3   1   3     1924.71     2008.04     18.38 o 
  -2   1   3     2674.73     2668.73     19.07 o 
  -1   1   3     2487.67     2389.01     16.62 o 
   0   1   3      103.94      110.60      3.76 o 
   1   1   3     2488.05     2473.20     16.94 o 
   2   1   3     2674.99     2665.34     19.13 o 
   3   1   3     1924.23       -0.94      2.26 o 
   4   1   3     1238.42     1356.57     16.94 o 
   5   1   3      666.45      705.54     13.68 o 
   6   1   3       70.73       78.29      5.71 o 
   7   1   3       36.31       41.84      5.77 o 
   8   1   3      482.75      525.25     15.68 o 
   9   1   3     1338.10     1392.52     26.79 o 
  10   1   3       30.77       26.28      7.84 o 
  11   1   3      181.43      185.31     13.17 o 
  12   1   3      147.22      161.28     12.73 o 
  13   1   3       13.25       11.86      9.41 o 
 -13   2   3       18.16       33.81      8.53 o 
 -12   2   3       39.69       38.14      9.10 o 
 -11   2   3       32.27       38.89      8.09 o 
 -10   2   3      163.86      157.58     12.04 o 
  -9   2   3      109.48      114.80      9.16 o 
  -8   2   3      138.31      126.53      9.03 o 
  -7   2   3      288.91      299.67     11.10 o 
  -6   2   3       97.25       85.63      6.46 o 
  -5   2   3       43.39       32.12      4.33 o 
  -4   2   3     2100.08     2232.49     21.96 o 
  -3   2   3      998.59       -1.00      2.32 o 
  -2   2   3      391.69      391.76      7.90 o 
  -1   2   3       90.56      112.35      4.33 o 
   0   2   3     4080.57     3659.17    110.22 o 
   1   2   3       90.27      128.22      4.33 o 
   2   2   3      390.75      413.21      8.09 o 
   3   2   3     1001.20     1064.43     14.11 o 
   4   2   3     2100.86     2276.97     22.33 o 
   5   2   3       43.47       29.86      4.39 o 
   6   2   3       97.15       95.48      6.40 o 
   7   2   3      289.04      304.25     11.42 o 
   8   2   3      138.50      138.76      9.10 o 
   9   2   3      109.73      108.78      9.10 o 
  10   2   3      163.59      178.47     11.54 o 
  11   2   3       32.32       42.22      8.72 o 
  12   2   3       39.57       34.06      9.41 o 
  13   2   3       18.14       22.58      9.28 o 
 -13   3   3       11.54       18.82      8.22 o 
 -12   3   3       31.87       35.76      8.22 o 
 -11   3   3       14.92       19.01      7.28 o 
 -10   3   3       35.24       38.39      7.65 o 
  -9   3   3      428.52      428.14     15.93 o 
  -8   3   3      181.38      182.42     10.41 o 
  -7   3   3       76.39       56.71      6.46 o 
  -6   3   3       53.77       63.86      5.65 o 
  -5   3   3      172.36      159.46      7.34 o 
  -4   3   3     4722.07     5203.65     34.31 o 
  -3   3   3      574.46      539.49     10.92 o 
  -2   3   3     1572.84     1644.51     16.87 o 
  -1   3   3     3779.65     3672.69     23.65 o 
   0   3   3      227.40      237.11      6.90 o 
   1   3   3     3780.22     3656.38     23.65 o 
   2   3   3     1573.71     1656.87     17.00 o 
   3   3   3      573.58      571.23     10.98 o 
   4   3   3     4725.47     5143.31     34.94 o 
   5   3   3      172.14      170.50      7.47 o 
   6   3   3       54.02       51.75      6.02 o 
   7   3   3       76.55       65.62      6.34 o 
   8   3   3      181.39      183.30     10.54 o 
   9   3   3      428.43      446.59     16.37 o 
  10   3   3       35.16       25.28      8.22 o 
  11   3   3       14.93        4.89      8.47 o 
  12   3   3       31.87       32.18      8.28 o 
  13   3   3       11.56       16.18      9.22 o 
 -13   4   3        4.47        6.90      9.03 o 
 -12   4   3       43.35       56.46      9.79 o 
 -11   4   3       10.67        9.47      7.47 o 
 -10   4   3        0.51       -7.15      7.15 o 
  -9   4   3       29.49       39.33      6.52 o 
  -8   4   3      102.36       89.08      8.41 o 
  -7   4   3      110.37      113.11      7.72 o 
  -6   4   3       47.51       58.47      6.08 o 
  -5   4   3       95.10       86.19      6.08 o 
  -4   4   3      221.48      203.19      8.09 o 
  -3   4   3     1042.53     1065.43     15.68 o 
  -2   4   3     1924.34     1855.10     19.32 o 
  -1   4   3     1638.05     1597.27     17.31 o 
   0   4   3       98.65      133.97      3.77 o 
   1   4   3     1639.10     1599.28     17.25 o 
   2   4   3     1924.04     1936.97     19.89 o 
   3   4   3     1043.72     1085.95     16.00 o 
   4   4   3      221.31      218.87      8.34 o 
   5   4   3       94.78       88.95      6.40 o 
   6   4   3       47.58       49.93      5.83 o 
   7   4   3      110.35      112.73      8.34 o 
   8   4   3      102.29       98.87      8.72 o 
   9   4   3       29.44       36.32      7.34 o 
  10   4   3        0.51       -7.28      7.28 o 
  11   4   3       10.66       22.96      6.52 o 
  12   4   3       43.38       11.79      7.34 o 
  13   4   3        4.51        0.69      9.28 o 
 -12   5   3       12.80       14.05      8.53 o 
 -11   5   3       16.97       13.86      8.59 o 
 -10   5   3       13.69       17.69      7.53 o 
  -9   5   3        8.68       12.61      6.52 o 
  -8   5   3       25.40       28.42      6.59 o 
  -7   5   3      700.80      682.33     17.94 o 
  -6   5   3      567.80      607.12     15.68 o 
  -5   5   3      570.20      609.25     14.68 o 
  -4   5   3     1540.97     1790.30     22.96 o 
  -3   5   3     2397.51     2630.40     26.16 o 
  -2   5   3     1038.59     1123.34     16.44 o 
  -1   5   3      455.64      506.24     10.85 o 
   0   5   3      127.34      141.65      4.55 o 
   1   5   3      455.41      509.26     10.92 o 
   2   5   3     1039.63     1155.96     16.81 o 
   3   5   3     2399.28     2606.38     26.10 o 
   4   5   3     1542.38     1768.28     22.71 o 
   5   5   3      570.11      582.71     14.30 o 
   6   5   3      568.20      616.34     16.06 o 
   7   5   3      700.85      697.45     18.25 o 
   8   5   3       25.36       28.48      6.34 o 
   9   5   3        8.66        3.26      6.59 o 
  10   5   3       13.70       14.62      7.09 o 
  11   5   3       16.96        9.85      7.34 o 
  12   5   3       12.77       10.23      8.09 o 
 -12   6   3       12.29       19.82      8.28 o 
 -11   6   3       11.65        0.00      8.47 o 
 -10   6   3        7.65       -7.09      7.15 o 
  -9   6   3      118.91      115.24      9.72 o 
  -8   6   3       54.77       59.28      7.53 o 
  -7   6   3       56.47       45.86      7.97 o 
  -6   6   3     1114.54     1080.05     22.14 o 
  -5   6   3       32.00       40.65      5.46 o 
  -4   6   3      394.71      387.62     12.04 o 
  -3   6   3      306.37      353.49     11.04 o 
  -2   6   3     1217.71     1290.33     19.20 o 
  -1   6   3      289.47      314.47      9.72 o 
   0   6   3       98.29      106.21      4.21 o 
   1   6   3      289.38      322.82      9.60 o 
   2   6   3     1218.12     1291.90     19.38 o 
   3   6   3      306.38      342.01     11.04 o 
   4   6   3      394.89      394.77     12.23 o 
   5   6   3       31.83       26.72      5.71 o 
   6   6   3     1113.97     1122.33     22.27 o 
   7   6   3       56.49       36.38      7.47 o 
   8   6   3       54.68       48.30      8.47 o 
   9   6   3      118.76      121.89     10.23 o 
  10   6   3        7.66        3.83      6.52 o 
  11   6   3       11.65       28.86      7.53 o 
  12   6   3       12.25       20.58      8.66 o 
 -12   7   3       15.58       22.71      8.66 o 
 -11   7   3        2.25        0.00      7.53 o 
 -10   7   3        7.78        2.89      7.09 o 
  -9   7   3        1.73        9.35      6.84 o 
  -8   7   3        9.04        6.15      6.46 o 
  -7   7   3       92.40      103.57      8.66 o 
  -6   7   3       43.22       45.61      6.78 o 
  -5   7   3      131.84      140.02      8.41 o 
  -4   7   3       42.99       39.02      5.46 o 
  -3   7   3      619.17      726.43     16.44 o 
  -2   7   3      509.00      553.67     14.05 o 
  -1   7   3      809.59      875.61     16.81 o 
   0   7   3        0.95        2.88      2.45 o 
   1   7   3      809.53      903.09     17.63 o 
   2   7   3      508.99      538.36     13.86 o 
   3   7   3      618.21      729.32     16.69 o 
   4   7   3       43.15       35.82      5.14 o 
   5   7   3      132.10      114.30      8.53 o 
   6   7   3       43.32       45.29      6.59 o 
   7   7   3       92.41      105.95      9.16 o 
   8   7   3        8.99       17.00      6.96 o 
   9   7   3        1.73        9.35      6.71 o 
  10   7   3        7.79       10.29      7.28 o 
  11   7   3        2.22        6.27      6.65 o 
  12   7   3       15.61        3.45      8.22 o 
 -11   8   3       23.76       32.24      9.28 o 
 -10   8   3        5.89       13.24      6.34 o 
  -9   8   3       26.62       11.54      7.90 o 
  -8   8   3       69.69       62.86      8.78 o 
  -7   8   3       94.68       85.25      8.97 o 
  -6   8   3      443.62      443.39     16.25 o 
  -5   8   3      453.45      379.02     13.99 o 
  -4   8   3       96.69       60.03      7.40 o 
  -3   8   3      174.30      181.11      9.54 o 
  -2   8   3       16.90       30.68      5.14 o 
  -1   8   3        7.10        7.59      4.39 o 
   0   8   3      329.37      369.39      8.63 o 
   1   8   3        7.10       11.42      4.27 o 
   2   8   3       16.96       24.84      5.27 o 
   3   8   3      175.00      158.77      9.28 o 
   4   8   3       96.54       79.48      7.28 o 
   5   8   3      453.66      395.08     15.06 o 
   6   8   3      443.60      412.15     16.06 o 
   7   8   3       94.55       95.16      9.16 o 
   8   8   3       69.67       45.86      8.66 o 
   9   8   3       26.53       18.19      7.47 o 
  10   8   3        5.86       11.48      7.53 o 
  11   8   3       23.77       23.09      8.97 o 
 -10   9   3        2.39        8.28      7.97 o 
  -9   9   3       46.92       46.23      8.28 o 
  -8   9   3       33.72       21.58      7.90 o 
  -7   9   3       21.28        2.01      6.84 o 
  -6   9   3      197.78      198.17     12.36 o 
  -5   9   3      668.84      627.69     18.88 o 
  -4   9   3       28.30       19.32      6.08 o 
  -3   9   3       32.87       39.02      6.71 o 
  -2   9   3      209.03      230.92     11.17 o 
  -1   9   3       63.91       64.80      6.34 o 
   0   9   3       12.38       14.37      3.46 o 
   1   9   3       63.98       54.83      6.52 o 
   2   9   3      208.85      236.31     11.29 o 
   3   9   3       32.86       41.72      6.84 o 
   4   9   3       28.28       26.22      6.02 o 
   5   9   3      669.17      695.57     19.70 o 
   6   9   3      197.91      217.49     12.23 o 
   7   9   3       21.26        9.97      6.96 o 
   8   9   3       33.72       26.47      8.16 o 
   9   9   3       46.93       51.63      8.85 o 
  10   9   3        2.42        5.08      7.72 o 
 -10  10   3       55.55       85.82     10.10 o 
  -9  10   3       12.50       24.34      7.59 o 
  -8  10   3       30.61       42.22      8.16 o 
  -7  10   3       11.73       11.86      6.65 o 
  -6  10   3       19.51       21.08      7.15 o 
  -5  10   3       35.32       38.14      8.03 o 
  -4  10   3       32.84       28.92      7.09 o 
  -3  10   3       69.88       58.21      7.72 o 
  -2  10   3       48.72       49.68      7.03 o 
  -1  10   3      272.49      270.00     12.42 o 
   0  10   3      146.02      129.09      6.37 o 
   1  10   3      272.34      269.81     12.23 o 
   2  10   3       48.76       37.83      7.03 o 
   3  10   3       70.00       75.34      7.90 o 
   4  10   3       32.79       19.20      6.90 o 
   5  10   3       35.41       29.23      8.47 o 
   6  10   3       19.53        8.53      7.59 o 
   7  10   3       11.70       17.25      6.90 o 
   8  10   3       30.69       40.02      7.97 o 
   9  10   3       12.45       11.92      8.97 o 
  10  10   3       55.51       73.77     10.54 o 
  -9  11   3       44.75       47.43     10.73 o 
  -8  11   3       73.78       63.48     11.42 o 
  -7  11   3       19.49        7.59      7.84 o 
  -6  11   3       15.46        9.85      7.09 o 
  -5  11   3       88.06       84.56     10.35 o 
  -4  11   3      292.84      277.27     14.24 o 
  -3  11   3       28.28       34.88      7.59 o 
  -2  11   3       49.95       39.77      8.22 o 
  -1  11   3       69.74       73.52      8.34 o 
   0  11   3       88.19       86.46      6.17 o 
   1  11   3       69.88       77.16      7.97 o 
   2  11   3       49.87       47.99      8.03 o 
   3  11   3       28.35       37.26      6.96 o 
   4  11   3      292.56      304.69     14.68 o 
   5  11   3       88.06       95.60      9.22 o 
   6  11   3       15.42        8.72      7.15 o 
   7  11   3       19.50       32.62      7.59 o 
   8  11   3       73.88       78.54      9.91 o 
   9  11   3       44.64       56.21     11.23 o 
  -8  12   3       10.45       -0.69      8.78 o 
  -7  12   3        2.50        0.63      7.72 o 
  -6  12   3        1.11       13.68      7.09 o 
  -5  12   3      136.11      136.50     11.23 o 
  -4  12   3       34.69       31.80      8.34 o 
  -3  12   3        1.13        0.00      6.52 o 
  -2  12   3       55.37       63.80      7.78 o 
  -1  12   3      219.15      225.65     13.11 o 
   0  12   3        5.34        4.24      4.88 o 
   1  12   3      219.01      218.81     14.11 o 
   2  12   3       55.29       55.77      8.09 o 
   3  12   3        1.14        7.28      6.65 o 
   4  12   3       34.75       51.31      7.90 o 
   5  12   3      136.12      151.43     11.61 o 
   6  12   3        1.10        2.38      6.96 o 
   7  12   3        2.51       -8.22      8.59 o 
   8  12   3       10.44       -1.32      7.97 o 
  -7  13   3        0.51       -8.16      8.16 o 
  -6  13   3        0.79        9.66      6.40 o 
  -5  13   3       38.41       39.40      9.28 o 
  -4  13   3       38.69       48.49      8.66 o 
  -3  13   3       49.39       50.94      9.60 o 
  -2  13   3       36.59       40.84      8.22 o 
  -1  13   3      213.99      215.92     14.05 o 
   0  13   3      162.13      186.91      9.33 o 
   1  13   3      214.30      201.75     14.37 o 
   2  13   3       36.60       14.55      8.91 o 
   3  13   3       49.42       52.76      8.59 o 
   4  13   3       38.69       39.71      8.34 o 
   5  13   3       38.45       38.89      8.85 o 
   6  13   3        0.80       -6.46      7.97 o 
   7  13   3        0.51        0.69      7.09 o 
  -5  14   3        5.69        9.41      8.59 o 
  -4  14   3       13.00       12.92      8.28 o 
  -3  14   3        7.56        6.27      8.09 o 
  -2  14   3       25.51       31.37      9.47 o 
  -1  14   3       10.82        9.10      7.34 o 
   0  14   3      122.79      134.57      9.05 o 
   1  14   3       10.81       -2.45      8.85 o 
   2  14   3       25.45       25.85      9.54 o 
   3  14   3        7.52        2.51      8.66 o 
   4  14   3       12.97       23.34      8.53 o 
   5  14   3        5.72        6.71      7.47 o 
  -3  15   3       24.50       37.83      8.78 o 
  -2  15   3       57.82       66.12     10.23 o 
  -1  15   3       10.70       13.36      9.72 o 
   0  15   3       29.83       32.43      6.82 o 
   1  15   3       10.68       12.67      8.22 o 
   2  15   3       57.93       62.79     10.41 o 
   3  15   3       24.48       33.75      9.41 o 
   0   0   4    10921.13     9826.08    296.06 o 
   1   0   4     7632.63     6958.28    250.52 o 
   2   0   4     1453.79     1537.10     11.70 o 
   3   0   4     1223.58     1279.78     38.11 o 
   4   0   4      414.65      328.56      6.27 o 
   5   0   4      338.31      365.56     11.26 o 
   6   0   4      291.27      273.84     24.06 o 
   7   0   4      271.13      263.38      7.67 o 
   8   0   4        3.97       -2.47      6.02 o 
   9   0   4        9.11        7.01      5.18 o 
  10   0   4      103.50      106.29      7.09 o 
  11   0   4      191.20      201.63      9.53 o 
  12   0   4       14.95       17.93      6.29 o 
  13   0   4      107.93      135.30     12.17 o 
 -13   1   4       11.75       -4.01      9.41 o 
 -12   1   4       57.95       62.10      9.91 o 
 -11   1   4       50.46       55.14      8.91 o 
 -10   1   4      194.30      168.81     11.04 o 
  -9   1   4     1028.05     1014.06     23.84 o 
  -8   1   4       31.34       26.10      6.65 o 
  -7   1   4      244.32      252.68     10.54 o 
  -6   1   4      298.72      272.07     10.04 o 
  -5   1   4      760.21      774.86     14.62 o 
  -4   1   4      337.95      381.22      9.72 o 
  -3   1   4       52.31       57.59      4.01 o 
  -2   1   4     1831.42     1864.51     17.69 o 
  -1   1   4     3165.60     2787.17     20.45 o 
   0   1   4       44.37       42.50      2.92 o 
   1   1   4     3166.12     2889.48     20.83 o 
   2   1   4     1829.87     1872.29     17.82 o 
   3   1   4       51.98       51.38      4.01 o 
   4   1   4      338.25      399.41     10.10 o 
   5   1   4      760.22      830.19     15.49 o 
   6   1   4      298.86      285.81     10.16 o 
   7   1   4      244.84      271.13     11.17 o 
   8   1   4       31.55       27.35      6.59 o 
   9   1   4     1028.10     1256.14     24.47 o 
  10   1   4      194.24      163.10     12.11 o 
  11   1   4       50.40       65.62      9.35 o 
  12   1   4       58.15       75.65     11.04 o 
  13   1   4       11.82       29.55     10.48 o 
 -13   2   4        2.01       -2.70      8.34 o 
 -12   2   4       25.49       40.21      8.47 o 
 -11   2   4       58.58       68.38      8.78 o 
 -10   2   4       28.16       24.97      7.84 o 
  -9   2   4       72.74       60.47      8.53 o 
  -8   2   4      360.62      318.68     13.30 o 
  -7   2   4      149.55      145.29      9.16 o 
  -6   2   4       79.72       59.72      6.08 o 
  -5   2   4      191.50      223.70      8.66 o 
  -4   2   4      442.10      448.53     10.92 o 
  -3   2   4     1718.64     1829.19     19.45 o 
  -2   2   4      433.47      481.28      9.60 o 
  -1   2   4     2721.95     2632.79     20.70 o 
   0   2   4      121.71      121.83      3.35 o 
   1   2   4     2722.89     2575.26     20.58 o 
   2   2   4      432.37      476.89      9.54 o 
   3   2   4     1719.08     1898.57     19.95 o 
   4   2   4      442.96      469.23     11.23 o 
   5   2   4      191.77      238.76      8.72 o 
   6   2   4       79.81       76.16      6.27 o 
   7   2   4      149.67      168.75      9.35 o 
   8   2   4      360.86      358.83     13.80 o 
   9   2   4       72.81       83.37      8.41 o 
  10   2   4       28.23       23.52      7.97 o 
  11   2   4       58.74       52.69      8.91 o 
  12   2   4       25.45       33.00      9.91 o 
  13   2   4        2.00        0.69      8.85 o 
 -13   3   4       19.03       -4.14      9.66 o 
 -12   3   4       11.30       17.38      8.28 o 
 -11   3   4       31.74       13.36      8.28 o 
 -10   3   4        9.74        5.02      6.90 o 
  -9   3   4       11.95        6.27      6.52 o 
  -8   3   4      367.67      360.64     14.05 o 
  -7   3   4      400.39      526.76     15.06 o 
  -6   3   4      234.32      252.68      9.97 o 
  -5   3   4      363.91      377.33     11.17 o 
  -4   3   4     2286.54     2493.08     25.41 o 
  -3   3   4      299.15      278.53      8.72 o 
  -2   3   4      936.62      979.99     14.18 o 
  -1   3   4      342.02      381.66      8.78 o 
   0   3   4     1195.35     1202.42     11.82 o 
   1   3   4      342.43      405.37      8.91 o 
   2   3   4      934.60     1027.98     14.43 o 
   3   3   4      299.32      312.40      8.97 o 
   4   3   4     2286.21     2560.33     25.85 o 
   5   3   4      363.06      397.91     11.42 o 
   6   3   4      234.65      254.63     10.35 o 
   7   3   4      400.60        9.16      5.02 o 
   8   3   4      367.96      396.59     14.55 o 
   9   3   4       11.81       19.70      6.34 o 
  10   3   4        9.77       14.05      6.71 o 
  11   3   4       31.75       35.76      7.97 o 
  12   3   4       11.23        3.70      8.34 o 
  13   3   4       19.03       19.95      8.91 o 
 -12   4   4       11.80       12.67      6.84 o 
 -11   4   4        3.64       -6.27      6.46 o 
 -10   4   4       28.80       35.51      7.21 o 
  -9   4   4       74.39       82.12      9.03 o 
  -8   4   4      220.29      206.70     10.98 o 
  -7   4   4        3.10        4.01      5.08 o 
  -6   4   4      392.29      404.37     12.99 o 
  -5   4   4      795.51      838.97     16.75 o 
  -4   4   4     1136.78     1285.31     19.45 o 
  -3   4   4      426.76      432.66     10.73 o 
  -2   4   4     2968.28     3208.03     26.85 o 
  -1   4   4     1424.84     1434.17     17.44 o 
   0   4   4      378.84      444.52     15.12 o 
   1   4   4     1425.41     1423.82     17.50 o 
   2   4   4     2968.59     3231.06     27.29 o 
   3   4   4      425.25      442.26     11.10 o 
   4   4   4     1138.48     1305.57     19.51 o 
   5   4   4      794.72      812.31     16.75 o 
   6   4   4      391.72      440.82     13.42 o 
   7   4   4        3.16        0.38      5.39 o 
   8   4   4      220.36      211.97     11.42 o 
   9   4   4       74.64       84.75      8.53 o 
  10   4   4       28.71       28.42      7.90 o 
  11   4   4        3.63        6.34      6.08 o 
  12   4   4       11.81        4.45      8.09 o 
 -12   5   4        3.44        8.47      7.34 o 
 -11   5   4       10.85       14.18      6.65 o 
 -10   5   4      137.80      123.83     11.98 o 
  -9   5   4      180.69      143.78     11.35 o 
  -8   5   4      196.90      202.50     11.04 o 
  -7   5   4       45.55       40.40      7.03 o 
  -6   5   4      196.24      177.72     10.10 o 
  -5   5   4      264.49      278.72     10.48 o 
  -4   5   4      801.53      765.45     16.12 o 
  -3   5   4      377.20      363.91     10.79 o 
  -2   5   4      882.41     1040.09     16.69 o 
  -1   5   4       32.93       38.52      4.39 o 
   0   5   4        0.11        0.11      4.77 o 
   1   5   4       33.12       41.78      4.14 o 
   2   5   4      882.30     1027.42     16.81 o 
   3   5   4      377.74      388.50     11.10 o 
   4   5   4      800.63      792.43     16.56 o 
   5   5   4      264.85      269.62     10.29 o 
   6   5   4      196.19      181.92      9.79 o 
   7   5   4       45.56       43.28      7.09 o 
   8   5   4      196.86      192.27     11.29 o 
   9   5   4      180.63      167.43     11.54 o 
  10   5   4      137.75      131.67     11.48 o 
  11   5   4       10.83       18.94      7.72 o 
  12   5   4        3.45       -4.58      7.84 o 
 -12   6   4        6.20       -3.39      9.22 o 
 -11   6   4       12.22       33.12      8.34 o 
 -10   6   4       39.34       41.21      8.09 o 
  -9   6   4       26.21       28.73      7.47 o 
  -8   6   4       40.52       32.43      6.71 o 
  -7   6   4      270.66      273.01     12.80 o 
  -6   6   4      272.70      291.01     12.30 o 
  -5   6   4      155.77      128.29      8.59 o 
  -4   6   4       38.84       37.45      5.27 o 
  -3   6   4       86.45       93.34      6.78 o 
  -2   6   4       47.87       65.18      5.58 o 
  -1   6   4       83.91       99.43      6.08 o 
   0   6   4      126.64      119.47      6.40 o 
   1   6   4       83.93       96.48      6.08 o 
   2   6   4       47.71       61.79      5.46 o 
   3   6   4       86.54       79.67      6.52 o 
   4   6   4       38.79       32.93      5.33 o 
   5   6   4      155.62      141.40      8.78 o 
   6   6   4      272.95      318.36     12.73 o 
   7   6   4      270.66      285.55     13.36 o 
   8   6   4       40.53       29.80      7.28 o 
   9   6   4       26.19       19.76      7.28 o 
  10   6   4       39.32       48.05      7.78 o 
  11   6   4       12.14       20.33      8.47 o 
  12   6   4        6.18       13.55      7.09 o 
 -11   7   4       20.11        4.52      8.47 o 
 -10   7   4        6.60       21.02      7.03 o 
  -9   7   4       78.00       92.09      9.47 o 
  -8   7   4      105.04      126.59     10.10 o 
  -7   7   4      171.63      166.36     10.92 o 
  -6   7   4      135.31      148.55      9.54 o 
  -5   7   4      209.44      200.11     10.29 o 
  -4   7   4      120.36      146.29      8.66 o 
  -3   7   4      344.90      352.61     11.98 o 
  -2   7   4      341.26      351.55     11.86 o 
  -1   7   4       14.07       12.11      4.20 o 
   0   7   4     1756.07     1809.16     55.99 o 
   1   7   4       14.11        5.90      4.58 o 
   2   7   4      341.68      346.40     11.61 o 
   3   7   4      344.99      339.88     12.55 o 
   4   7   4      120.17      157.39      9.16 o 
   5   7   4      209.83      192.84     10.60 o 
   6   7   4      135.12      154.70      9.97 o 
   7   7   4      171.59      175.34     11.23 o 
   8   7   4      105.08      135.19     10.41 o 
   9   7   4       77.95       89.64     10.10 o 
  10   7   4        6.57       -3.51      8.47 o 
  11   7   4       20.12       13.49      8.53 o 
 -11   8   4        5.18       -7.53      7.53 o 
 -10   8   4        2.48        6.78      7.03 o 
  -9   8   4       65.50       66.50      9.41 o 
  -8   8   4       32.94       22.77      7.65 o 
  -7   8   4       18.44       20.89      6.65 o 
  -6   8   4      287.50      284.80     13.36 o 
  -5   8   4       94.07       79.61      8.59 o 
  -4   8   4       60.81       62.98      7.28 o 
  -3   8   4      692.22      647.64     17.06 o 
  -2   8   4       99.59      109.65      8.47 o 
  -1   8   4       14.03       11.98      5.14 o 
   0   8   4      323.64      350.06     22.99 o 
   1   8   4       14.00       14.99      4.39 o 
   2   8   4       99.69       97.11      7.53 o 
   3   8   4      692.72      664.70     17.63 o 
   4   8   4       60.91       70.76      7.53 o 
   5   8   4       93.98       89.58      8.09 o 
   6   8   4      287.76      293.08     13.80 o 
   7   8   4       18.42       30.99      6.78 o 
   8   8   4       32.95       39.40      7.72 o 
   9   8   4       65.58       88.14      9.66 o 
  10   8   4        2.49       15.43      7.72 o 
  11   8   4        5.17       -4.70      9.16 o 
 -10   9   4       10.91       24.03      7.65 o 
  -9   9   4       39.44       59.91     10.23 o 
  -8   9   4       61.30       56.40      9.28 o 
  -7   9   4       12.18       22.02      6.27 o 
  -6   9   4       38.15       40.84      7.28 o 
  -5   9   4       17.39       22.21      5.90 o 
  -4   9   4      211.94      188.51     11.29 o 
  -3   9   4       54.71       57.65      6.59 o 
  -2   9   4       35.07       50.88      6.78 o 
  -1   9   4      358.02      313.09     13.30 o 
   0   9   4       30.62       36.48      4.27 o 
   1   9   4      358.10      326.52     13.05 o 
   2   9   4       34.98       37.14      6.84 o 
   3   9   4       54.74       31.43      7.47 o 
   4   9   4      211.87      175.52     11.29 o 
   5   9   4       17.34       15.56      6.65 o 
   6   9   4       38.16       29.55      8.34 o 
   7   9   4       12.22       13.36      6.90 o 
   8   9   4       61.30       41.03      9.41 o 
   9   9   4       39.30       49.24     10.04 o 
  10   9   4       10.93       28.67      8.66 o 
 -10  10   4       12.30        6.90      8.41 o 
  -9  10   4       18.84       28.73      8.34 o 
  -8  10   4       30.27       13.61      8.34 o 
  -7  10   4       14.65       20.39      7.40 o 
  -6  10   4      141.04      124.33     11.23 o 
  -5  10   4      173.52      167.37     11.42 o 
  -4  10   4      222.25      236.81     12.99 o 
  -3  10   4       32.59       37.39      7.40 o 
  -2  10   4       94.97       70.20      7.90 o 
  -1  10   4       11.12       14.18      5.83 o 
   0  10   4      117.66      108.55     16.59 o 
   1  10   4       11.25       14.99      6.02 o 
   2  10   4       95.09       77.98      8.34 o 
   3  10   4       32.45       36.13      7.28 o 
   4  10   4      222.16      207.33     12.55 o 
   5  10   4      173.76      139.08     11.92 o 
   6  10   4      141.09      127.16     11.42 o 
   7  10   4       14.59       21.02      7.21 o 
   8  10   4       30.25       30.30      8.03 o 
   9  10   4       18.81       26.22      9.10 o 
  10  10   4       12.28       10.35      8.22 o 
  -9  11   4       25.54       22.46      9.79 o 
  -8  11   4       24.67       43.85      8.59 o 
  -7  11   4       26.91       38.71      8.09 o 
  -6  11   4       23.50       28.54      7.47 o 
  -5  11   4       94.44       88.45     10.04 o 
  -4  11   4       45.76       37.89      8.85 o 
  -3  11   4      121.16      135.44     11.29 o 
  -2  11   4       78.63       81.99      8.66 o 
  -1  11   4       74.49       78.23      7.78 o 
   0  11   4       17.53        5.74      8.50 o 
   1  11   4       74.23       63.05      8.16 o 
   2  11   4       78.54       75.03      9.28 o 
   3  11   4      121.18      123.02     11.23 o 
   4  11   4       45.86       56.14      8.72 o 
   5  11   4       94.25       95.54     10.35 o 
   6  11   4       23.52       31.99      8.41 o 
   7  11   4       26.83       33.44      8.72 o 
   8  11   4       24.67       40.78      9.60 o 
   9  11   4       25.50       16.37      9.03 o 
  -8  12   4        6.80        4.77      7.84 o 
  -7  12   4        6.68        9.66      8.53 o 
  -6  12   4        4.54       13.99      7.59 o 
  -5  12   4        2.74       -6.96      7.09 o 
  -4  12   4       39.04       19.95      8.78 o 
  -3  12   4       33.90       41.15      7.15 o 
  -2  12   4      196.87      192.02     12.92 o 
  -1  12   4       42.88       44.54      8.28 o 
   0  12   4       27.53       34.45     10.44 o 
   1  12   4       42.86       42.53      8.03 o 
   2  12   4      196.94      223.51     13.11 o 
   3  12   4       33.90       39.08      8.28 o 
   4  12   4       39.06       28.29      8.09 o 
   5  12   4        2.75       -2.89      7.78 o 
   6  12   4        4.55        0.00      7.78 o 
   7  12   4        6.69        6.46      7.34 o 
   8  12   4        6.80       16.44      7.65 o 
  -6  13   4        2.00        5.96      7.28 o 
  -5  13   4        1.58        0.00      6.90 o 
  -4  13   4       21.34        6.65      8.22 o 
  -3  13   4       24.66       32.87      7.65 o 
  -2  13   4       29.92       41.28      8.09 o 
  -1  13   4       14.81       23.15      8.03 o 
   0  13   4       74.20       95.80      8.69 o 
   1  13   4       14.79       23.21      7.59 o 
   2  13   4       29.78       29.23      8.03 o 
   3  13   4       24.71       32.31      7.65 o 
   4  13   4       21.45       16.37      8.09 o 
   5  13   4        1.57       -1.25      7.21 o 
   6  13   4        1.99       12.55      7.09 o 
  -5  14   4        3.97       11.67      7.28 o 
  -4  14   4        7.92       23.78      6.65 o 
  -3  14   4       24.39       24.40      8.97 o 
  -2  14   4       29.64       36.45      8.53 o 
  -1  14   4      146.22      134.75     13.17 o 
   0  14   4       74.07       90.65      7.83 o 
   1  14   4      146.33      151.00     12.99 o 
   2  14   4       29.65       31.49      8.09 o 
   3  14   4       24.45       37.95      9.16 o 
   4  14   4        7.95        3.95      8.91 o 
   5  14   4        3.96       -1.38      8.53 o 
  -2  15   4       15.82       29.61      9.72 o 
  -1  15   4        1.57       10.92      8.47 o 
   0  15   4       34.07       33.35      7.81 o 
   1  15   4        1.56        6.84      7.78 o 
   2  15   4       15.83       31.68      8.03 o 
   1   0   5      226.35      219.88      4.72 o 
   2   0   5      157.25      143.69     11.07 o 
   3   0   5      101.67      112.85      3.99 o 
   4   0   5     1452.94     1517.77     46.95 o 
   5   0   5      653.26      770.07     23.52 o 
   6   0   5      451.03      529.14     10.00 o 
   7   0   5      594.02      611.91     17.16 o 
   8   0   5     1182.67     1131.79     47.21 o 
   9   0   5       15.32       15.53      4.97 o 
  10   0   5       15.28       10.76      4.97 o 
  11   0   5       25.94       49.59      6.05 o 
  12   0   5       35.29       29.35      6.81 o 
  13   0   5        0.28        2.70      6.14 o 
 -13   1   5       44.34       53.64      9.54 o 
 -12   1   5      139.34      148.36     12.86 o 
 -11   1   5       12.28       12.86      7.84 o 
 -10   1   5       95.96       96.10      9.72 o 
  -9   1   5      206.42      204.82     11.67 o 
  -8   1   5       17.39       20.26      6.84 o 
  -7   1   5      305.14      283.48     11.61 o 
  -6   1   5      101.19      122.33      7.40 o 
  -5   1   5      169.23      172.39      7.78 o 
  -4   1   5      695.86      854.66     14.99 o 
  -3   1   5      311.00      319.12      9.10 o 
  -2   1   5      683.08      687.35     11.92 o 
  -1   1   5      105.05       99.99      4.96 o 
   0   1   5     1005.40     1259.63     17.09 o 
   1   1   5      105.28       93.97      4.77 o 
   2   1   5      683.64      716.40     12.23 o 
   3   1   5      309.76      332.54      9.22 o 
   4   1   5      696.97      805.10     14.93 o 
   5   1   5      169.53      189.32      8.28 o 
   6   1   5      100.86      119.25      8.16 o 
   7   1   5      304.41      326.02     12.61 o 
   8   1   5       17.46       31.55      6.71 o 
   9   1   5      206.13      229.47     12.30 o 
  10   1   5       96.09      120.13     10.41 o 
  11   1   5       12.34        2.26      8.22 o 
  12   1   5      139.08      140.14     13.11 o 
  13   1   5       44.40       34.50     10.98 o 
 -12   2   5       54.53       54.51     10.04 o 
 -11   2   5       44.69       56.46      8.16 o 
 -10   2   5      229.72      232.23     13.42 o 
  -9   2   5       41.79       45.86      8.59 o 
  -8   2   5      410.41      399.10     15.12 o 
  -7   2   5       86.67       99.68      7.78 o 
  -6   2   5       90.16       94.72      7.34 o 
  -5   2   5      212.41      195.79      8.28 o 
  -4   2   5      265.22      292.96      9.54 o 
  -3   2   5      250.22      223.32      7.97 o 
  -2   2   5     1887.35     1809.12     19.76 o 
  -1   2   5     2094.50     2136.64     20.70 o 
   0   2   5       33.48       43.11      2.63 o 
   1   2   5     2092.11     2179.30     20.89 o 
   2   2   5     1886.05     1844.88     20.07 o 
   3   2   5      250.09      247.04      8.28 o 
   4   2   5      265.39      275.08      9.47 o 
   5   2   5      212.00      203.63      8.85 o 
   6   2   5       89.84      100.31      7.53 o 
   7   2   5       86.64       87.82      7.84 o 
   8   2   5      410.53      432.03     15.37 o 
   9   2   5       41.76       -6.52      6.52 o 
  10   2   5      229.39      256.07     14.18 o 
  11   2   5       44.67       43.66      9.10 o 
  12   2   5       54.51       44.04     11.10 o 
 -12   3   5        3.22        7.65      8.28 o 
 -11   3   5       41.77       58.65      8.78 o 
 -10   3   5       34.54       21.20      7.59 o 
  -9   3   5       22.58       18.57      6.52 o 
  -8   3   5        9.76       14.11      5.46 o 
  -7   3   5      250.42      244.78     11.61 o 
  -6   3   5       41.56       58.97      6.02 o 
  -5   3   5      111.37      147.04      7.72 o 
  -4   3   5      348.40      429.52     11.67 o 
  -3   3   5      607.43      601.60     12.67 o 
  -2   3   5      544.47      606.30     11.98 o 
  -1   3   5      920.57     1040.84     15.24 o 
   0   3   5      213.91      249.91      5.34 o 
   1   3   5      921.96     1031.68     15.24 o 
   2   3   5      545.27      588.42     11.92 o 
   3   3   5      608.01      627.13     13.24 o 
   4   3   5      348.66      450.60     12.11 o 
   5   3   5      111.46      129.35      8.22 o 
   6   3   5       41.56       71.89      6.59 o 
   7   3   5      250.35      268.37     11.73 o 
   8   3   5        9.76        7.90      5.90 o 
   9   3   5       22.57        2.82      5.71 o 
  10   3   5       34.61       42.09      8.03 o 
  11   3   5       41.80       30.05      9.54 o 
  12   3   5        3.21        5.14      8.03 o 
 -12   4   5        7.59        5.21      8.91 o 
 -11   4   5       20.10       19.45      8.59 o 
 -10   4   5       40.53       29.30      8.97 o 
  -9   4   5       57.59       44.60      9.10 o 
  -8   4   5       70.56       76.41      7.65 o 
  -7   4   5       74.12       66.31      7.47 o 
  -6   4   5       92.24       71.70      7.09 o 
  -5   4   5       31.57       31.93      5.27 o 
  -4   4   5      480.61      450.35     12.36 o 
  -3   4   5     1316.70     1234.12     18.82 o 
  -2   4   5     1230.81     1312.91     18.69 o 
  -1   4   5     2072.25     2372.76     24.15 o 
   0   4   5      215.86      251.39      5.81 o 
   1   4   5     2071.42     2291.65     23.65 o 
   2   4   5     1232.52     1336.81     18.82 o 
   3   4   5     1315.81     1322.82     19.82 o 
   4   4   5      481.13      481.03     12.99 o 
   5   4   5       31.43       27.98      5.08 o 
   6   4   5       92.43       80.80      7.09 o 
   7   4   5       74.02       73.21      7.53 o 
   8   4   5       70.42       61.10      8.34 o 
   9   4   5       57.58       70.32      8.59 o 
  10   4   5       40.51       44.35      8.47 o 
  11   4   5       20.08       25.47      7.84 o 
  12   4   5        7.61        4.58      9.35 o 
 -12   5   5        2.00       11.42      7.84 o 
 -11   5   5        1.99        3.01      7.72 o 
 -10   5   5       90.11       88.26      9.72 o 
  -9   5   5        6.27       -7.15      7.15 o 
  -8   5   5       48.52       60.91      8.09 o 
  -7   5   5       89.73      105.70      8.78 o 
  -6   5   5      137.43      132.24      9.16 o 
  -5   5   5      197.96      188.07      8.97 o 
  -4   5   5      580.25      586.35     14.49 o 
  -3   5   5      203.63      252.12      9.41 o 
  -2   5   5      298.33      302.49     10.04 o 
  -1   5   5       13.38       18.82      3.89 o 
   0   5   5      235.91      165.17      5.10 o 
   1   5   5       13.32       14.24      3.83 o 
   2   5   5      298.52      313.72     10.16 o 
   3   5   5      203.96      225.46      9.54 o 
   4   5   5      579.87      568.98     14.87 o 
   5   5   5      197.83      174.08      9.79 o 
   6   5   5      137.36      120.19      9.03 o 
   7   5   5       89.66      103.70      8.53 o 
   8   5   5       48.55       67.50      8.16 o 
   9   5   5        6.25       13.55      6.52 o 
  10   5   5       90.22       99.12     10.66 o 
  11   5   5        2.01       -8.53      8.66 o 
  12   5   5        1.98        6.02      8.34 o 
 -11   6   5        2.16       11.98      7.47 o 
 -10   6   5       23.90       32.75      7.90 o 
  -9   6   5       53.72       62.73      8.22 o 
  -8   6   5      133.25      141.65     10.73 o 
  -7   6   5        7.66        7.34      5.39 o 
  -6   6   5      297.04      245.03     12.11 o 
  -5   6   5      127.48      137.38      8.85 o 
  -4   6   5       44.68       53.01      5.71 o 
  -3   6   5      570.40      589.93     15.06 o 
  -2   6   5      340.85      349.16     11.86 o 
  -1   6   5       56.46       73.08      6.27 o 
   0   6   5        0.21        0.89      2.35 o 
   1   6   5       56.27       86.26      6.40 o 
   2   6   5      340.94      334.67     11.73 o 
   3   6   5      570.74      564.27     14.93 o 
   4   6   5       44.54       56.90      6.34 o 
   5   6   5      127.83      142.97      9.22 o 
   6   6   5      296.95      273.01     12.86 o 
   7   6   5        7.69        7.84      5.02 o 
   8   6   5      133.15      127.35     11.10 o 
   9   6   5       53.73       53.51      8.78 o 
  10   6   5       23.98       29.42      8.41 o 
  11   6   5        2.15       -1.88      7.84 o 
 -11   7   5       24.02       19.07      9.41 o 
 -10   7   5       19.80       21.08      8.34 o 
  -9   7   5       16.39       10.48      7.53 o 
  -8   7   5       85.70       91.09      9.85 o 
  -7   7   5       87.98       87.13      9.35 o 
  -6   7   5       18.77       19.07      5.90 o 
  -5   7   5       16.31       21.96      5.71 o 
  -4   7   5       57.36       55.39      6.52 o 
  -3   7   5        5.21        4.14      3.95 o 
  -2   7   5      852.32      858.98     18.69 o 
  -1   7   5      318.09      320.06     11.29 o 
   0   7   5       22.27       18.19      3.56 o 
   1   7   5      318.09      281.79     11.17 o 
   2   7   5      851.93      855.22     18.51 o 
   3   7   5        5.21        0.00      4.70 o 
   4   7   5       57.62       57.40      6.46 o 
   5   7   5       16.25        5.52      5.21 o 
   6   7   5       18.77       21.27      6.34 o 
   7   7   5       87.99      105.08      9.41 o 
   8   7   5       85.59      114.61      9.54 o 
   9   7   5       16.37       13.24      7.28 o 
  10   7   5       19.85       27.79      7.47 o 
  11   7   5       24.07       27.10      8.85 o 
 -11   8   5        3.41        6.90      7.28 o 
 -10   8   5        0.08       -7.84      7.84 o 
  -9   8   5        1.00       -1.76      7.47 o 
  -8   8   5        3.70        6.40      6.02 o 
  -7   8   5       21.00       18.25      6.96 o 
  -6   8   5      240.23      210.15     12.30 o 
  -5   8   5      226.85      190.14     11.35 o 
  -4   8   5      120.24      128.10      9.35 o 
  -3   8   5      128.81      103.63      8.47 o 
  -2   8   5      144.71      125.97      8.85 o 
  -1   8   5      109.99       81.74      7.40 o 
   0   8   5      279.22      254.28     11.32 o 
   1   8   5      109.90       89.33      7.78 o 
   2   8   5      144.35      129.85      9.16 o 
   3   8   5      128.53      112.98      8.59 o 
   4   8   5      120.22      112.48      9.10 o 
   5   8   5      226.79      207.77     12.23 o 
   6   8   5      240.28      215.92     12.99 o 
   7   8   5       20.96       16.37      6.84 o 
   8   8   5        3.69        8.03      6.40 o 
   9   8   5        0.98       -1.19      7.09 o 
  10   8   5        0.09       -3.20      7.78 o 
  11   8   5        3.40        6.21      8.85 o 
 -10   9   5       15.56       19.38      7.84 o 
  -9   9   5       29.76       32.68      8.41 o 
  -8   9   5       29.77       30.24      9.16 o 
  -7   9   5        3.57       22.27      6.08 o 
  -6   9   5       44.61       52.82      8.34 o 
  -5   9   5       13.37       -4.64      6.84 o 
  -4   9   5      401.40      396.78     15.68 o 
  -3   9   5       61.32       67.50      7.47 o 
  -2   9   5      302.66      301.61     12.67 o 
  -1   9   5      241.92      241.89     11.79 o 
   0   9   5      168.17      130.81      8.25 o 
   1   9   5      242.11      275.71     12.48 o 
   2   9   5      302.94      256.57     12.23 o 
   3   9   5       61.61       58.91      8.09 o 
   4   9   5      401.62      428.46     15.93 o 
   5   9   5       13.48       15.81      6.78 o 
   6   9   5       44.49       34.19      8.28 o 
   7   9   5        3.56        2.13      6.21 o 
   8   9   5       29.79       49.81      8.59 o 
   9   9   5       29.74       29.67      8.97 o 
  10   9   5       15.51        1.32      8.59 o 
  -9  10   5        3.97        9.16      7.90 o 
  -8  10   5       22.91       13.42     10.10 o 
  -7  10   5       61.16       59.22      9.47 o 
  -6  10   5        6.69        0.00      6.65 o 
  -5  10   5        6.60       23.15      6.34 o 
  -4  10   5      270.34      248.23     13.99 o 
  -3  10   5      188.91      193.53     11.61 o 
  -2  10   5       15.35       10.66      6.78 o 
  -1  10   5      246.61      213.98     12.11 o 
   0  10   5      378.39      394.36     10.87 o 
   1  10   5      246.91      235.62     12.67 o 
   2  10   5       15.36       -0.88      7.15 o 
   3  10   5      188.96      181.04     12.11 o 
   4  10   5      270.31      258.39     13.80 o 
   5  10   5        6.64        5.08      7.15 o 
   6  10   5        6.72        8.59      6.52 o 
   7  10   5       61.11       75.40     10.35 o 
   8  10   5       22.90       27.54      9.66 o 
   9  10   5        3.98       17.75      8.16 o 
  -8  11   5       76.24       60.72     10.79 o 
  -7  11   5       23.31       35.57      8.72 o 
  -6  11   5       38.42       46.80      8.53 o 
  -5  11   5       23.39       32.87      8.16 o 
  -4  11   5       30.04       32.43      7.28 o 
  -3  11   5       34.64       37.76      8.03 o 
  -2  11   5       27.40       16.62      7.34 o 
  -1  11   5        5.03       18.32      6.40 o 
   0  11   5       34.19       26.79      5.49 o 
   1  11   5        5.07        8.22      6.52 o 
   2  11   5       27.49       28.92      7.59 o 
   3  11   5       34.81       30.30      7.72 o 
   4  11   5       29.87       25.16      8.22 o 
   5  11   5       23.34       42.85      8.72 o 
   6  11   5       38.44       33.62      9.91 o 
   7  11   5       23.23       18.44      8.41 o 
   8  11   5       76.22       62.86     11.79 o 
  -7  12   5       14.79       19.82      8.72 o 
  -6  12   5       18.09       35.63      7.72 o 
  -5  12   5       16.90       27.41      7.28 o 
  -4  12   5       79.87       91.40      9.66 o 
  -3  12   5        0.92        2.20      6.59 o 
  -2  12   5       21.84       26.91      7.53 o 
  -1  12   5      432.85      416.91     17.50 o 
   0  12   5        6.30       11.32      5.19 o 
   1  12   5      432.73      437.55     17.82 o 
   2  12   5       21.89       22.65      6.84 o 
   3  12   5        0.92       -3.32      7.78 o 
   4  12   5       79.78       65.24      9.79 o 
   5  12   5       16.85       30.42      7.97 o 
   6  12   5       18.13       12.55      7.40 o 
   7  12   5       14.79       20.51      8.91 o 
  -6  13   5       21.37       19.64      8.59 o 
  -5  13   5       10.82        9.72      8.59 o 
  -4  13   5        7.68        9.97      8.03 o 
  -3  13   5        2.34       -3.64      7.72 o 
  -2  13   5        0.35       -8.03      8.03 o 
  -1  13   5       10.30        2.89      7.78 o 
   0  13   5      114.49      115.45      7.88 o 
   1  13   5       10.31       20.39      7.15 o 
   2  13   5        0.35       -7.53      7.53 o 
   3  13   5        2.36        8.47      7.03 o 
   4  13   5        7.70        1.25      8.72 o 
   5  13   5       10.84        7.78      8.09 o 
   6  13   5       21.37       -2.01     10.73 o 
  -4  14   5        0.87       -4.08      7.97 o 
  -3  14   5        3.55        3.95      7.78 o 
  -2  14   5        7.95       23.27      7.40 o 
  -1  14   5       15.76       10.85      7.97 o 
   0  14   5       18.11       13.31      5.76 o 
   1  14   5       15.76        5.08      9.54 o 
   2  14   5        7.95        9.03      7.84 o 
   3  14   5        3.55        8.59      6.52 o 
   4  14   5        0.87        0.00      7.97 o 
   0   0   6      501.56      519.38      7.65 o 
   1   0   6       24.23       27.86      2.46 o 
   2   0   6      786.57      920.64     43.07 o 
   3   0   6      185.78      188.29      8.06 o 
   4   0   6      175.89      189.36      6.24 o 
   5   0   6        4.49       11.12      2.88 o 
   6   0   6       14.92       11.27      3.39 o 
   7   0   6       77.28       97.92      6.15 o 
   8   0   6      416.64      518.94     21.39 o 
   9   0   6        5.23        0.74      8.91 o 
  10   0   6       12.27        2.07      5.05 o 
  11   0   6       29.57       21.40      6.10 o 
  12   0   6        6.43        5.46      5.96 o 
 -12   1   6       54.04       77.72     10.35 o 
 -11   1   6       56.84       54.51     10.60 o 
 -10   1   6       15.43       17.75      7.09 o 
  -9   1   6       90.91       77.54      9.22 o 
  -8   1   6       72.59       65.30      8.09 o 
  -7   1   6       65.03       63.74      7.03 o 
  -6   1   6      215.50      204.25      9.72 o 
  -5   1   6      915.39      888.09     17.63 o 
  -4   1   6      446.88      500.79     12.61 o 
  -3   1   6      147.54      150.68      6.78 o 
  -2   1   6     1447.12     1491.95     19.07 o 
  -1   1   6     1568.68     1446.84     18.19 o 
   0   1   6        9.99        9.85      3.36 o 
   1   1   6     1570.48     1490.82     18.63 o 
   2   1   6     1447.91     1551.29     19.51 o 
   3   1   6      147.68      141.27      6.84 o 
   4   1   6      446.31      507.25     12.86 o 
   5   1   6      916.31      938.65     18.57 o 
   6   1   6      215.56      225.08     10.48 o 
   7   1   6       65.14       64.43      7.90 o 
   8   1   6       72.75       83.81      8.78 o 
   9   1   6       91.22       78.85      9.41 o 
  10   1   6       15.50       22.58      7.28 o 
  11   1   6       56.82       68.75      9.97 o 
  12   1   6       54.08       -1.32      8.16 o 
 -12   2   6       14.09        7.15      9.66 o 
 -11   2   6       36.00       38.14      8.72 o 
 -10   2   6       54.61       33.37      8.03 o 
  -9   2   6        2.72        5.27      5.96 o 
  -8   2   6      409.73      381.85     14.87 o 
  -7   2   6      260.30      248.86     11.54 o 
  -6   2   6      465.78      463.84     14.30 o 
  -5   2   6      173.89      155.20      8.28 o 
  -4   2   6      227.18      254.00      9.28 o 
  -3   2   6     1478.08     1545.46     20.76 o 
  -2   2   6      943.50      957.35     15.75 o 
  -1   2   6        2.83        4.89      2.70 o 
   0   2   6     1408.59     1506.53     27.38 o 
   1   2   6        2.73        2.45      3.07 o 
   2   2   6      943.48      894.05     15.37 o 
   3   2   6     1478.06     1568.73     21.33 o 
   4   2   6      227.53      235.68      9.35 o 
   5   2   6      173.77      154.82      8.41 o 
   6   2   6      466.41      494.76     14.80 o 
   7   2   6      260.55      250.99     12.23 o 
   8   2   6      409.84      408.57     15.37 o 
   9   2   6        2.69        4.33      6.34 o 
  10   2   6       54.53       38.27      9.41 o 
  11   2   6       35.97       38.89      9.97 o 
  12   2   6       14.12        9.79      9.10 o 
 -12   3   6       14.63       11.23      8.97 o 
 -11   3   6       11.89       13.11      7.84 o 
 -10   3   6       99.86       79.36     10.92 o 
  -9   3   6       19.54       15.62      6.15 o 
  -8   3   6      225.72      217.37     11.73 o 
  -7   3   6      510.72      480.90     15.56 o 
  -6   3   6      576.05      591.43     16.31 o 
  -5   3   6      247.79      265.73     10.16 o 
  -4   3   6     1375.08     1438.69     21.45 o 
  -3   3   6     1496.67     1527.89     21.33 o 
  -2   3   6     1380.38     1415.04     19.64 o 
  -1   3   6      303.92      281.10      8.78 o 
   0   3   6      237.84      221.93      5.67 o 
   1   3   6      304.18      273.26      8.78 o 
   2   3   6     1380.02     1474.13     20.07 o 
   3   3   6     1497.25     1509.45     21.71 o 
   4   3   6     1376.14     1388.69     21.89 o 
   5   3   6      247.83      292.96     11.35 o 
   6   3   6      576.22      609.25     16.31 o 
   7   3   6      510.55      520.80     16.50 o 
   8   3   6      225.49      240.89     12.99 o 
   9   3   6       19.62       24.47      7.53 o 
  10   3   6       99.55       96.48     10.66 o 
  11   3   6       11.96        0.63      7.34 o 
  12   3   6       14.62       25.78      8.66 o 
 -12   4   6       28.67       33.62     10.35 o 
 -11   4   6        3.09        8.59      7.21 o 
 -10   4   6       11.19        1.13      7.72 o 
  -9   4   6       64.26       59.28      8.59 o 
  -8   4   6      115.54      117.25     10.29 o 
  -7   4   6        1.94       -4.52      5.96 o 
  -6   4   6        4.81        9.66      4.70 o 
  -5   4   6       28.99       28.10      5.27 o 
  -4   4   6       50.13       58.91      5.39 o 
  -3   4   6      108.23      128.98      7.21 o 
  -2   4   6      866.26      946.43     17.19 o 
  -1   4   6       58.96       75.78      5.58 o 
   0   4   6      251.96      306.81     16.81 o 
   1   4   6       58.97       71.26      5.71 o 
   2   4   6      866.41      954.96     17.38 o 
   3   4   6      108.53      122.26      7.28 o 
   4   4   6       49.82       46.36      5.83 o 
   5   4   6       29.00       33.37      5.39 o 
   6   4   6        4.83        2.26      4.96 o 
   7   4   6        1.92       14.05      4.70 o 
   8   4   6      115.46      106.39      9.97 o 
   9   4   6       64.26       60.54      8.66 o 
  10   4   6       11.19        3.89      7.97 o 
  11   4   6        3.08        4.89      8.03 o 
  12   4   6       28.73       39.90      9.79 o 
 -12   5   6        7.56       15.93      7.72 o 
 -11   5   6       65.07       78.16     10.54 o 
 -10   5   6       15.31        4.01      7.97 o 
  -9   5   6       97.41       93.34     11.42 o 
  -8   5   6       65.54       73.02      8.72 o 
  -7   5   6       63.52       74.65      7.97 o 
  -6   5   6        2.89        5.08      4.77 o 
  -5   5   6       80.65      113.86      7.72 o 
  -4   5   6        8.22        8.66      4.33 o 
  -3   5   6      590.53      595.26     14.93 o 
  -2   5   6      164.75      170.00      8.34 o 
  -1   5   6        8.87       12.73      4.08 o 
   0   5   6      110.63       99.05      5.08 o 
   1   5   6        8.90        8.22      4.39 o 
   2   5   6      165.46      176.34      8.72 o 
   3   5   6      590.35      590.81     15.12 o 
   4   5   6        8.22        4.33      4.27 o 
   5   5   6       80.60       87.20      7.65 o 
   6   5   6        2.89        2.38      4.83 o 
   7   5   6       63.58       63.30      7.90 o 
   8   5   6       65.52       57.59      7.90 o 
   9   5   6       97.30      104.70     10.60 o 
  10   5   6       15.34       16.12      8.22 o 
  11   5   6       65.00       53.76     10.85 o 
 -11   6   6       12.98        5.90      8.09 o 
 -10   6   6        7.43        6.59      7.28 o 
  -9   6   6       25.21       13.05      7.40 o 
  -8   6   6      127.86      135.37     11.04 o 
  -7   6   6        9.62       10.48      6.21 o 
  -6   6   6       38.98       36.38      7.47 o 
  -5   6   6       15.59       21.58      5.21 o 
  -4   6   6      239.68      269.31     11.86 o 
  -3   6   6      160.44      160.34      8.72 o 
  -2   6   6        3.14        4.52      3.83 o 
  -1   6   6       80.90      102.13      7.03 o 
   0   6   6     1218.29     1219.52     14.99 o 
   1   6   6       80.90       98.55      6.96 o 
   2   6   6        3.18        2.89      4.14 o 
   3   6   6      160.52      136.50      9.03 o 
   4   6   6      239.96      273.57     11.54 o 
   5   6   6       15.57       16.69      5.77 o 
   6   6   6       38.98       43.28      7.34 o 
   7   6   6        9.57       15.12      6.21 o 
   8   6   6      127.85      161.91     11.04 o 
   9   6   6       25.20       13.68      7.34 o 
  10   6   6        7.46       -3.58      7.90 o 
  11   6   6       13.01       27.54      7.53 o 
 -11   7   6        9.34        8.16      7.97 o 
 -10   7   6        7.94        7.47      7.78 o 
  -9   7   6       98.43       97.23     10.66 o 
  -8   7   6       22.10       35.76      7.34 o 
  -7   7   6      156.48      155.76     11.23 o 
  -6   7   6       83.85       86.70      9.10 o 
  -5   7   6       54.21       53.13      7.59 o 
  -4   7   6        8.66       18.63      4.77 o 
  -3   7   6      741.23      783.20     19.20 o 
  -2   7   6      238.25      259.40     11.42 o 
  -1   7   6       37.68       36.07      5.96 o 
   0   7   6       28.78       28.94      3.95 o 
   1   7   6       37.64       44.04      6.02 o 
   2   7   6      238.38      242.71     11.17 o 
   3   7   6      740.75      750.15     18.94 o 
   4   7   6        8.63       -5.52      5.52 o 
   5   7   6       54.44       55.83      7.90 o 
   6   7   6       83.80       82.55      8.47 o 
   7   7   6      156.87      153.00     11.35 o 
   8   7   6       22.09       23.71      7.47 o 
   9   7   6       98.27      109.65     11.23 o 
  10   7   6        7.96        6.27      8.47 o 
  11   7   6        9.38       10.23      8.91 o 
 -10   8   6        3.81        7.84      8.47 o 
  -9   8   6        2.35       -4.20      7.78 o 
  -8   8   6       52.55       34.00      9.28 o 
  -7   8   6       63.89       62.92      9.79 o 
  -6   8   6      184.86      185.06     11.86 o 
  -5   8   6       61.38       55.14      8.28 o 
  -4   8   6      317.80      287.31     13.61 o 
  -3   8   6       61.16       70.38      8.22 o 
  -2   8   6      223.07      233.55     11.54 o 
  -1   8   6      158.85      141.52      9.79 o 
   0   8   6      255.80      239.36     14.40 o 
   1   8   6      158.96      147.48      9.54 o 
   2   8   6      223.02      239.13     11.79 o 
   3   8   6       60.99       76.22      8.34 o 
   4   8   6      317.57      319.62     13.74 o 
   5   8   6       61.48       72.02      8.53 o 
   6   8   6      184.85      218.06     12.86 o 
   7   8   6       63.86       81.30      9.41 o 
   8   8   6       52.51       44.16      8.47 o 
   9   8   6        2.33       -7.59      7.59 o 
  10   8   6        3.83        7.90      7.72 o 
 -10   9   6        1.80        8.97      7.40 o 
  -9   9   6       63.85       58.72      9.54 o 
  -8   9   6        3.81       -1.19      7.47 o 
  -7   9   6       13.52       12.11      7.09 o 
  -6   9   6        2.73        3.64      6.34 o 
  -5   9   6       22.65       15.06      7.65 o 
  -4   9   6      171.15      160.03     11.54 o 
  -3   9   6      172.87      155.76     10.29 o 
  -2   9   6       86.15       68.50      8.16 o 
  -1   9   6      267.09      247.29     12.73 o 
   0   9   6      216.08      215.48     14.77 o 
   1   9   6      267.25      266.86     12.30 o 
   2   9   6       86.00       84.44      8.66 o 
   3   9   6      172.85      162.73     10.92 o 
   4   9   6      171.17      146.67     11.79 o 
   5   9   6       22.57       17.06      7.53 o 
   6   9   6        2.73       11.92      6.46 o 
   7   9   6       13.50       16.62      7.53 o 
   8   9   6        3.84        8.34      6.90 o 
   9   9   6       63.70       64.05      9.97 o 
  10   9   6        1.79        6.21      7.84 o 
  -9  10   6       26.92       35.88      9.47 o 
  -8  10   6        8.39        0.63      8.22 o 
  -7  10   6       12.57       37.83      6.71 o 
  -6  10   6       22.59       17.82      7.84 o 
  -5  10   6       64.69       68.88      8.34 o 
  -4  10   6      364.28      367.04     16.00 o 
  -3  10   6       23.96       12.99      7.53 o 
  -2  10   6       70.03       60.72      8.97 o 
  -1  10   6      244.71      240.45     12.73 o 
   0  10   6      408.13      386.20     11.26 o 
   1  10   6      244.49      232.99     12.73 o 
   2  10   6       70.06       69.26      9.10 o 
   3  10   6       23.94       18.32      7.15 o 
   4  10   6      364.01      343.46     15.62 o 
   5  10   6       64.55       70.64      9.10 o 
   6  10   6       22.59       31.24      7.90 o 
   7  10   6       12.59       18.38      7.72 o 
   8  10   6        8.38       14.55      6.90 o 
   9  10   6       26.91       57.71     10.04 o 
  -8  11   6        6.11        0.69      8.47 o 
  -7  11   6       30.98       38.71      9.10 o 
  -6  11   6        4.13        6.59      7.03 o 
  -5  11   6       74.49       75.22      9.47 o 
  -4  11   6       30.47       33.81      7.90 o 
  -3  11   6      101.84       93.60     10.29 o 
  -2  11   6      129.43      125.46     10.92 o 
  -1  11   6      185.60      200.11     12.36 o 
   0  11   6       10.51        5.28      5.36 o 
   1  11   6      185.53      176.59     12.61 o 
   2  11   6      129.54      130.29     10.29 o 
   3  11   6      101.83       80.67     11.29 o 
   4  11   6       30.51       26.79      8.03 o 
   5  11   6       74.36       85.13     10.66 o 
   6  11   6        4.10        7.84      7.84 o 
   7  11   6       30.96       47.74      8.72 o 
   8  11   6        6.12       18.25      8.34 o 
  -7  12   6        3.49       11.61      7.78 o 
  -6  12   6       49.56       65.30     10.35 o 
  -5  12   6       39.69       54.33      9.03 o 
  -4  12   6        5.60       -1.76      7.03 o 
  -3  12   6       14.91       20.07      6.40 o 
  -2  12   6        1.05       -3.95      6.96 o 
  -1  12   6       37.12       33.12      9.85 o 
   0  12   6        2.45       12.39      4.84 o 
   1  12   6       37.19       38.20      8.85 o 
   2  12   6        1.04       -7.21      7.21 o 
   3  12   6       14.91       20.70      7.72 o 
   4  12   6        5.62        3.58      7.15 o 
   5  12   6       39.74       52.00      9.60 o 
   6  12   6       49.58       75.28     10.73 o 
   7  12   6        3.49        9.60      7.72 o 
  -5  13   6        3.27        7.34      8.16 o 
  -4  13   6       14.51       -8.91      8.91 o 
  -3  13   6        8.95       15.62      7.21 o 
  -2  13   6       19.44        9.79      8.28 o 
  -1  13   6        4.81        1.19      7.72 o 
   0  13   6        0.06       -3.70      6.30 o 
   1  13   6        4.84        6.02      6.90 o 
   2  13   6       19.39       28.86      7.65 o 
   3  13   6        8.96        1.25      7.90 o 
   4  13   6       14.53       14.87      7.72 o 
   5  13   6        3.27       14.74      7.28 o 
  -3  14   6        0.13       -8.91      8.91 o 
  -2  14   6       39.06       60.10      9.10 o 
  -1  14   6       24.10       21.14      9.03 o 
   0  14   6        7.47       14.74      5.49 o 
   1  14   6       24.17       49.56      8.34 o 
   2  14   6       39.05       36.76      9.16 o 
   3  14   6        0.13       14.99      7.97 o 
   1   0   7       12.50        9.75      2.44 o 
   2   0   7      485.91      510.80      8.76 o 
   3   0   7        5.75        6.80      3.32 o 
   4   0   7       81.49       69.98      4.19 o 
   5   0   7        3.45        2.98      2.83 o 
   6   0   7       10.13        6.48      3.86 o 
   7   0   7       78.97       91.82      5.87 o 
   8   0   7        0.06        3.84      4.23 o 
   9   0   7       43.76       35.69      8.25 o 
  10   0   7       20.95       15.36     11.01 o 
  11   0   7       31.48       49.42     17.38 o 
  12   0   7        4.39       -2.48      5.79 o 
 -12   1   7       36.38       42.03     10.16 o 
 -11   1   7       37.40       52.69      9.66 o 
 -10   1   7      189.14      189.32     13.05 o 
  -9   1   7       78.06       77.47      9.10 o 
  -8   1   7      279.93      279.97     13.61 o 
  -7   1   7       61.80       55.52      7.72 o 
  -6   1   7      228.06      244.47     11.35 o 
  -5   1   7      253.22      260.96     11.29 o 
  -4   1   7     1220.81     1261.03     20.76 o 
  -3   1   7       16.15       19.57      3.70 o 
  -2   1   7     1069.96     1162.73     18.44 o 
  -1   1   7      325.20      346.97      9.91 o 
   0   1   7       17.70       15.24      2.47 o 
   1   1   7      325.62      327.96     10.10 o 
   2   1   7     1070.35     1170.01     18.51 o 
   3   1   7       16.09       26.10      3.89 o 
   4   1   7     1220.57     1271.70     21.58 o 
   5   1   7      253.18      289.13     11.42 o 
   6   1   7      228.18      254.69     11.54 o 
   7   1   7       61.88       72.14      7.53 o 
   8   1   7      279.87      274.64     13.55 o 
   9   1   7       77.98       99.81      9.16 o 
  10   1   7      188.83      202.44     13.17 o 
  11   1   7       37.45       -1.19      8.09 o 
  12   1   7       36.57       71.77      9.85 o 
 -12   2   7        0.82       -2.70      8.28 o 
 -11   2   7       22.44       35.51      9.35 o 
 -10   2   7       25.98       28.86      8.34 o 
  -9   2   7       17.90       31.68      7.34 o 
  -8   2   7       97.90      116.56     10.41 o 
  -7   2   7       95.84      113.73      8.72 o 
  -6   2   7      411.36      451.61     14.68 o 
  -5   2   7      354.69      346.15     12.48 o 
  -4   2   7       43.86       51.63      5.90 o 
  -3   2   7       65.72       59.53      5.21 o 
  -2   2   7      160.41      144.41      7.40 o 
  -1   2   7      434.76      416.29     11.23 o 
   0   2   7      115.83      114.90      8.37 o 
   1   2   7      435.11      432.16     11.23 o 
   2   2   7      161.06      149.99      7.47 o 
   3   2   7       65.39       64.68      5.39 o 
   4   2   7       43.93       56.58      5.46 o 
   5   2   7      354.27      379.46     12.86 o 
   6   2   7      411.01      455.68     15.18 o 
   7   2   7       96.03      111.04      9.10 o 
   8   2   7       97.93       -1.38      5.96 o 
   9   2   7       17.98       18.19      7.03 o 
  10   2   7       25.99       31.24      8.59 o 
  11   2   7       22.54       28.29      9.60 o 
  12   2   7        0.80        6.78      8.41 o 
 -12   3   7       41.65       28.73     10.73 o 
 -11   3   7       12.53       15.56      8.41 o 
 -10   3   7       23.14       14.11      8.78 o 
  -9   3   7       64.15       68.31      8.66 o 
  -8   3   7       40.50       49.87      7.65 o 
  -7   3   7       79.93       66.43      8.09 o 
  -6   3   7       38.45       36.95      6.96 o 
  -5   3   7      158.28      190.27      9.79 o 
  -4   3   7      416.16      438.49     12.92 o 
  -3   3   7      176.75      180.92      8.59 o 
  -2   3   7      257.95      218.49      9.10 o 
  -1   3   7       27.42       23.27      4.58 o 
   0   3   7      664.28      622.71      9.78 o 
   1   3   7       27.49       22.77      4.39 o 
   2   3   7      257.39      239.70      9.28 o 
   3   3   7      176.50      187.44      8.91 o 
   4   3   7      416.37      422.37     13.11 o 
   5   3   7      158.09      184.18     10.35 o 
   6   3   7       38.57       31.74      6.71 o 
   7   3   7       79.94       85.57      8.85 o 
   8   3   7       40.40       28.54      7.90 o 
   9   3   7       64.21       50.56      9.22 o 
  10   3   7       23.13       28.98      9.28 o 
  11   3   7       12.52        0.00      7.97 o 
  12   3   7       41.69       60.47     10.35 o 
 -11   4   7        8.99        6.34      7.90 o 
 -10   4   7        0.97        4.08      6.40 o 
  -9   4   7       12.82       16.37      6.21 o 
  -8   4   7       49.40       34.63      7.65 o 
  -7   4   7      252.63      247.92     12.55 o 
  -6   4   7      356.34      334.05     13.99 o 
  -5   4   7       36.10       34.63      5.71 o 
  -4   4   7       20.80       23.15      4.96 o 
  -3   4   7       51.79       48.68      6.08 o 
  -2   4   7      285.15      308.89     10.92 o 
  -1   4   7      446.95      462.21     12.86 o 
   0   4   7      128.12      116.86      5.14 o 
   1   4   7      445.89      511.33     13.61 o 
   2   4   7      285.41      311.90     11.17 o 
   3   4   7       51.88       58.78      6.27 o 
   4   4   7       20.86       25.28      4.77 o 
   5   4   7       36.06       31.80      5.58 o 
   6   4   7      355.57      341.89     13.80 o 
   7   4   7      252.75      263.35     13.49 o 
   8   4   7       49.41       39.21      7.72 o 
   9   4   7       12.85       17.50      7.65 o 
  10   4   7        0.96        4.64      7.21 o 
  11   4   7        8.99       -8.72      8.72 o 
 -11   5   7       13.99       20.95      9.16 o 
 -10   5   7       71.97       64.68     10.29 o 
  -9   5   7        7.60       12.61      6.52 o 
  -8   5   7       15.18       17.00      7.03 o 
  -7   5   7      485.21      449.79     16.75 o 
  -6   5   7      149.36      135.63      9.79 o 
  -5   5   7       50.14       52.51      6.78 o 
  -4   5   7       44.29       40.15      5.77 o 
  -3   5   7       67.20       60.22      6.90 o 
  -2   5   7      308.67      327.08     11.48 o 
  -1   5   7      444.19      416.91     12.92 o 
   0   5   7        0.00        3.78      2.80 o 
   1   5   7      444.12      432.47     13.11 o 
   2   5   7      308.44      309.14     11.98 o 
   3   5   7       67.36       73.77      6.84 o 
   4   5   7       44.26       39.96      6.15 o 
   5   5   7       49.97       44.98      7.28 o 
   6   5   7      149.65      163.86     10.60 o 
   7   5   7      485.59      454.87     17.13 o 
   8   5   7       15.23       14.62      7.15 o 
   9   5   7        7.57        5.52      7.34 o 
  10   5   7       71.97       70.45      9.72 o 
  11   5   7       13.96       33.56      8.47 o 
 -11   6   7        1.02       10.85      7.90 o 
 -10   6   7        5.27        0.00      8.34 o 
  -9   6   7        7.58       19.38      6.78 o 
  -8   6   7       10.92        6.27      6.65 o 
  -7   6   7      186.95      186.19     11.92 o 
  -6   6   7      180.42      174.64     11.10 o 
  -5   6   7       68.47       62.92      8.22 o 
  -4   6   7       46.82       49.56      6.96 o 
  -3   6   7       67.35       74.34      6.84 o 
  -2   6   7       47.85       45.67      6.46 o 
  -1   6   7       74.22       83.43      6.71 o 
   0   6   7       44.04       35.55      6.62 o 
   1   6   7       74.49       87.32      7.53 o 
   2   6   7       47.74       33.44      6.78 o 
   3   6   7       67.30       70.20      7.28 o 
   4   6   7       46.81       53.70      6.40 o 
   5   6   7       68.32       57.78      7.84 o 
   6   6   7      180.46      199.67     11.67 o 
   7   6   7      186.69      158.46     12.61 o 
   8   6   7       10.97       -0.50      8.22 o 
   9   6   7        7.58       18.32      7.47 o 
  10   6   7        5.28       -2.51      7.97 o 
  11   6   7        1.01        4.08      8.53 o 
 -10   7   7        4.65        6.46      7.59 o 
  -9   7   7       12.15        2.38      8.47 o 
  -8   7   7       25.60        8.28      8.03 o 
  -7   7   7        5.83       -0.50      7.15 o 
  -6   7   7      100.10       94.79      9.79 o 
  -5   7   7      235.01      240.33     12.55 o 
  -4   7   7      107.91      122.14      9.35 o 
  -3   7   7      592.22      527.82     17.06 o 
  -2   7   7      109.97      139.64      9.03 o 
  -1   7   7      104.61      122.95      8.66 o 
   0   7   7       77.06       95.16      5.32 o 
   1   7   7      104.58      119.44      8.53 o 
   2   7   7      109.91      131.92      9.28 o 
   3   7   7      592.29      547.71     16.94 o 
   4   7   7      108.11      130.48      9.41 o 
   5   7   7      235.17      224.01     12.48 o 
   6   7   7      100.31      110.41     10.41 o 
   7   7   7        5.84        9.22      5.33 o 
   8   7   7       25.56       28.79      7.15 o 
   9   7   7       12.19        4.83      7.09 o 
  10   7   7        4.67       -7.15      8.47 o 
 -10   8   7       12.41       11.54      8.59 o 
  -9   8   7        2.32       -1.88      7.15 o 
  -8   8   7        3.97       10.48      7.15 o 
  -7   8   7       47.46       36.82      8.41 o 
  -6   8   7       51.04       37.45      8.09 o 
  -5   8   7       17.41       12.36      6.52 o 
  -4   8   7       42.23       44.98      7.78 o 
  -3   8   7      266.73      246.28     12.86 o 
  -2   8   7      182.13      199.42     11.10 o 
  -1   8   7      103.63       95.16      9.03 o 
   0   8   7      186.29      176.39      7.70 o 
   1   8   7      103.69       93.72      8.85 o 
   2   8   7      182.31      196.54     10.98 o 
   3   8   7      266.41      276.33     13.30 o 
   4   8   7       42.44       36.13      8.47 o 
   5   8   7       17.41       14.30      6.71 o 
   6   8   7       51.00       46.74      8.22 o 
   7   8   7       47.45       51.13      9.10 o 
   8   8   7        3.94        4.70      7.65 o 
   9   8   7        2.33       -4.39      7.09 o 
  10   8   7       12.41       25.91      7.90 o 
  -9   9   7        4.94        9.97      8.22 o 
  -8   9   7        5.86        0.00      7.72 o 
  -7   9   7        9.52       10.98      7.65 o 
  -6   9   7       18.96       28.17      7.34 o 
  -5   9   7       39.50       44.48      7.78 o 
  -4   9   7       18.09       18.51      6.34 o 
  -3   9   7      178.47      146.67     10.85 o 
  -2   9   7      202.86      197.04     11.79 o 
  -1   9   7      115.24      107.15      9.72 o 
   0   9   7      111.63      117.54      7.01 o 
   1   9   7      115.29      103.76      9.60 o 
   2   9   7      203.06      195.60     12.23 o 
   3   9   7      178.25      155.95     10.66 o 
   4   9   7       18.06       22.96      7.09 o 
   5   9   7       39.55       35.44      6.96 o 
   6   9   7       18.98       27.73      7.72 o 
   7   9   7        9.51       23.21      7.21 o 
   8   9   7        5.84       -3.70      8.72 o 
   9   9   7        4.93        4.64      8.78 o 
  -8  10   7       21.45       20.39      8.97 o 
  -7  10   7       34.88       44.41      8.41 o 
  -6  10   7       18.85       17.44      8.41 o 
  -5  10   7       61.50       71.70      9.41 o 
  -4  10   7       12.68       16.87      7.09 o 
  -3  10   7       61.04       82.74      8.97 o 
  -2  10   7       24.92       17.31      7.53 o 
  -1  10   7      169.87      168.06     11.54 o 
   0  10   7        0.38        0.31      4.53 o 
   1  10   7      169.67      162.91     11.79 o 
   2  10   7       24.95       18.82      7.40 o 
   3  10   7       60.77       71.26      9.54 o 
   4  10   7       12.69       24.34      7.15 o 
   5  10   7       61.30       47.61      8.53 o 
   6  10   7       18.77       26.85      7.65 o 
   7  10   7       34.79       12.99      8.91 o 
   8  10   7       21.48       27.04      9.54 o 
  -7  11   7       39.68       54.07     10.41 o 
  -6  11   7       75.62      105.64     11.98 o 
  -5  11   7       15.80       21.45      7.97 o 
  -4  11   7       11.84        9.16      8.47 o 
  -3  11   7       73.48       82.24      9.91 o 
  -2  11   7       62.84       70.51      8.91 o 
  -1  11   7      127.17      132.05     11.10 o 
   0  11   7      120.96      121.25      9.19 o 
   1  11   7      127.21      123.77     11.42 o 
   2  11   7       62.92       56.08      9.35 o 
   3  11   7       73.45       66.37     10.35 o 
   4  11   7       11.82       28.61      7.21 o 
   5  11   7       15.78       24.47      8.28 o 
   6  11   7       75.60       73.40     12.36 o 
   7  11   7       39.72       48.37     10.92 o 
  -6  12   7       13.65       16.12      7.72 o 
  -5  12   7        2.59        0.00      7.84 o 
  -4  12   7        2.66        6.84      7.40 o 
  -3  12   7        4.86        1.19      7.84 o 
  -2  12   7        3.78        8.78      7.65 o 
  -1  12   7       14.86       10.41      8.03 o 
   0  12   7        3.93       -5.03      5.03 o 
   1  12   7       14.88        3.45      8.16 o 
   2  12   7        3.81       11.73      7.21 o 
   3  12   7        4.87        3.58      7.65 o 
   4  12   7        2.68       16.12      6.52 o 
   5  12   7        2.60       15.49      6.90 o 
   6  12   7       13.65        4.70      8.28 o 
  -4  13   7        8.06        3.32      8.34 o 
  -3  13   7       52.05       74.90      9.60 o 
  -2  13   7       25.95       37.01      9.60 o 
  -1  13   7       11.24       13.24      8.22 o 
   0  13   7       77.59       79.08      8.18 o 
   1  13   7       11.23        8.22      7.28 o 
   2  13   7       25.97       33.88      9.35 o 
   3  13   7       51.99       50.25      9.72 o 
   4  13   7        8.07       11.42      8.66 o 
  -1  14   7        2.58       -8.22      8.72 o 
   0  14   7       19.78        9.42      6.37 o 
   1  14   7        2.56        4.83      7.15 o 
   0   0   8      419.73      468.42     12.23 o 
   1   0   8      353.33      347.55      7.72 o 
   2   0   8        0.12        2.67      6.24 o 
   3   0   8      171.11      182.87      8.56 o 
   4   0   8      157.61      187.56      6.65 o 
   5   0   8      116.35      129.83      6.30 o 
   6   0   8      176.67      192.82      7.90 o 
   7   0   8        2.85        8.01      4.14 o 
   8   0   8       20.02       25.16      4.54 o 
   9   0   8       11.12       14.10      4.31 o 
  10   0   8        4.39        3.75      5.50 o 
  11   0   8       41.39       42.78      7.46 o 
 -11   1   8       69.99       62.23     10.79 o 
 -10   1   8        6.80        0.00      7.21 o 
  -9   1   8       20.43       25.85      7.84 o 
  -8   1   8      302.10      280.60     14.87 o 
  -7   1   8      133.05      151.69     10.41 o 
  -6   1   8       50.79       43.16      6.90 o 
  -5   1   8      540.63      558.56     16.12 o 
  -4   1   8      581.32      559.57     15.31 o 
  -3   1   8      374.75      391.82     12.55 o 
  -2   1   8      173.48      172.95      8.47 o 
  -1   1   8        3.03        3.51      3.64 o 
   0   1   8      248.83      253.48      6.85 o 
   1   1   8        3.07        1.76      3.32 o 
   2   1   8      173.26      184.93      8.97 o 
   3   1   8      374.83      395.40     12.55 o 
   4   1   8      581.53      559.25     15.75 o 
   5   1   8      540.29      587.04     16.44 o 
   6   1   8       50.88       53.01      7.15 o 
   7   1   8      132.92      160.03     11.04 o 
   8   1   8      302.22      350.54     14.99 o 
   9   1   8       20.37       -1.57      6.52 o 
  10   1   8        6.80       -2.32      8.59 o 
  11   1   8       69.98       67.69     10.92 o 
 -11   2   8       13.04       10.29      7.97 o 
 -10   2   8       30.79       27.48      9.28 o 
  -9   2   8        5.63        1.07      7.28 o 
  -8   2   8      126.86      129.79     10.73 o 
  -7   2   8        3.90       11.10      6.08 o 
  -6   2   8      143.10      156.77      9.60 o 
  -5   2   8      111.64      109.47      8.41 o 
  -4   2   8       94.91       71.26      6.90 o 
  -3   2   8      103.73       99.12      6.90 o 
  -2   2   8      205.58      162.85      8.53 o 
  -1   2   8       47.42       35.76      5.58 o 
   0   2   8      547.28      575.36     12.80 o 
   1   2   8       47.37       47.80      5.77 o 
   2   2   8      206.12      192.08      8.41 o 
   3   2   8      103.71      114.49      7.97 o 
   4   2   8       94.78       81.36      7.78 o 
   5   2   8      111.93      117.56      8.66 o 
   6   2   8      143.25      142.15     10.23 o 
   7   2   8        3.89        8.91      5.58 o 
   8   2   8      126.82      139.26     10.73 o 
   9   2   8        5.58        0.56      7.21 o 
  10   2   8       30.74       38.20      9.41 o 
  11   2   8       13.04       27.10      8.22 o 
 -11   3   8        3.49       12.36      7.34 o 
 -10   3   8       48.27       53.57      9.97 o 
  -9   3   8       13.49       15.75      6.90 o 
  -8   3   8       57.85       61.10      8.85 o 
  -7   3   8      629.72      571.55     18.44 o 
  -6   3   8       44.69       30.86      7.03 o 
  -5   3   8       11.92       13.49      4.89 o 
  -4   3   8      114.52      111.29      8.28 o 
  -3   3   8      153.24      153.63      8.53 o 
  -2   3   8       12.12       13.80      4.08 o 
  -1   3   8      211.20      252.68      9.85 o 
   0   3   8      264.88      253.03     12.55 o 
   1   3   8      211.01      262.16     10.16 o 
   2   3   8       12.11       15.43      4.08 o 
   3   3   8      153.28      157.96      8.47 o 
   4   3   8      114.55      109.34      8.53 o 
   5   3   8       11.87       11.98      5.46 o 
   6   3   8       44.60       46.99      6.90 o 
   7   3   8      630.43      621.98     19.13 o 
   8   3   8       57.83       52.95      9.22 o 
   9   3   8       13.59        9.85      7.09 o 
  10   3   8       48.20       58.03      9.97 o 
  11   3   8        3.50       -8.72      8.72 o 
 -11   4   8        0.05        4.01      7.28 o 
 -10   4   8        7.58        6.71      8.03 o 
  -9   4   8      100.61       99.43     10.85 o 
  -8   4   8       16.47       11.79      7.09 o 
  -7   4   8      102.82      119.38     10.35 o 
  -6   4   8       78.44       61.92      8.47 o 
  -5   4   8      574.02      552.60     17.00 o 
  -4   4   8      217.37      228.66     11.04 o 
  -3   4   8       99.83       90.71      7.21 o 
  -2   4   8       72.32       69.88      6.40 o 
  -1   4   8       85.44       87.64      7.15 o 
   0   4   8      224.52      252.68      7.19 o 
   1   4   8       85.34       73.96      6.40 o 
   2   4   8       72.46       67.00      6.78 o 
   3   4   8       99.71       67.69      7.28 o 
   4   4   8      217.37      228.59     11.17 o 
   5   4   8      573.71      565.53     17.44 o 
   6   4   8       78.25       94.03      8.28 o 
   7   4   8      102.88      115.30     10.79 o 
   8   4   8       16.54       17.50      7.53 o 
   9   4   8      100.58      104.39     11.48 o 
  10   4   8        7.54        8.59      7.84 o 
  11   4   8        0.05       -8.59      8.59 o 
 -11   5   8       19.12       12.99      8.41 o 
 -10   5   8        9.87       -3.76      7.21 o 
  -9   5   8        0.72       11.54      6.84 o 
  -8   5   8       10.08        3.20      8.03 o 
  -7   5   8      175.58      193.28     12.04 o 
  -6   5   8        9.61       10.41      6.34 o 
  -5   5   8      104.37       99.81      9.22 o 
  -4   5   8       10.04       18.57      5.27 o 
  -3   5   8      195.30      203.13     10.35 o 
  -2   5   8      645.01      635.79     17.00 o 
  -1   5   8      430.37      407.25     13.86 o 
   0   5   8      131.75      152.77      6.12 o 
   1   5   8      430.76      451.35     14.11 o 
   2   5   8      645.80      645.07     16.62 o 
   3   5   8      195.21      202.75     10.23 o 
   4   5   8       10.00        9.10      5.90 o 
   5   5   8      104.25      118.94      9.72 o 
   6   5   8        9.68       14.99      6.84 o 
   7   5   8      175.82      192.84     12.36 o 
   8   5   8       10.12       31.49      6.52 o 
   9   5   8        0.72       -0.56      7.09 o 
  10   5   8        9.89        0.00      8.22 o 
  11   5   8       19.17       19.26     10.04 o 
 -10   6   8       35.97       41.03      8.66 o 
  -9   6   8       12.81       21.02      7.15 o 
  -8   6   8        2.43       -0.56      6.21 o 
  -7   6   8       22.03       24.09      7.84 o 
  -6   6   8        8.53       11.42      6.52 o 
  -5   6   8       46.60       70.82      8.03 o 
  -4   6   8      187.02      208.14     10.85 o 
  -3   6   8      436.38      395.27     14.93 o 
  -2   6   8      283.12      255.32     12.42 o 
  -1   6   8      116.73      129.60      8.72 o 
   0   6   8        4.32       11.25      4.86 o 
   1   6   8      117.29      120.01      8.72 o 
   2   6   8      283.21      268.68     12.30 o 
   3   6   8      436.70      463.09     15.49 o 
   4   6   8      186.88      151.25     10.60 o 
   5   6   8       46.65       59.97      7.90 o 
   6   6   8        8.49        9.10      6.34 o 
   7   6   8       22.07       13.93      7.09 o 
   8   6   8        2.41        9.47      6.40 o 
   9   6   8       12.84        5.39      8.16 o 
  10   6   8       35.95       34.69      9.60 o 
 -10   7   8       40.17       40.65     10.60 o 
  -9   7   8       12.96       -1.88      9.41 o 
  -8   7   8       31.80       28.48      7.72 o 
  -7   7   8      137.21      121.57     11.29 o 
  -6   7   8       86.30       70.13      9.60 o 
  -5   7   8      147.76      151.12     10.79 o 
  -4   7   8       13.67       28.67      5.46 o 
  -3   7   8      571.83      566.72     17.75 o 
  -2   7   8      112.25      120.88      8.85 o 
  -1   7   8        6.73        3.26      5.39 o 
   0   7   8       24.51       37.11      4.17 o 
   1   7   8        6.73        0.82      5.46 o 
   2   7   8      112.24      105.39      8.97 o 
   3   7   8      571.48      562.95     17.63 o 
   4   7   8       13.67        5.83      6.71 o 
   5   7   8      147.52      149.87     11.04 o 
   6   7   8       85.99       85.13      9.85 o 
   7   7   8      137.06      123.27     11.35 o 
   8   7   8       31.72       14.62      8.47 o 
   9   7   8       12.95        6.27      8.53 o 
  10   7   8       40.06       52.44     11.54 o 
  -9   8   8       16.31        9.85      8.91 o 
  -8   8   8       18.80       25.72      7.78 o 
  -7   8   8       12.71       11.98      7.72 o 
  -6   8   8       13.53        4.83      7.03 o 
  -5   8   8       73.98       80.42      9.16 o 
  -4   8   8       74.53       99.56      9.47 o 
  -3   8   8       57.47       75.15      8.09 o 
  -2   8   8      133.19      121.20     10.23 o 
  -1   8   8      151.11      163.17     11.29 o 
   0   8   8      300.33      294.07      9.58 o 
   1   8   8      151.26      146.79     10.66 o 
   2   8   8      133.53      153.25     10.23 o 
   3   8   8       57.54       49.06      7.90 o 
   4   8   8       74.62       80.11      9.41 o 
   5   8   8       73.78       84.81      8.72 o 
   6   8   8       13.46       10.79      7.84 o 
   7   8   8       12.68        6.34      7.90 o 
   8   8   8       18.83       34.44      7.72 o 
   9   8   8       16.33       21.14      8.28 o 
  -8   9   8        7.64       10.98      8.97 o 
  -7   9   8        0.99       10.35      6.96 o 
  -6   9   8       68.37       69.19      9.60 o 
  -5   9   8       14.65        2.70      7.03 o 
  -4   9   8        9.20        7.21      6.78 o 
  -3   9   8      284.47      301.17     15.24 o 
  -2   9   8       83.79       80.80      8.78 o 
  -1   9   8      119.16      122.70     10.35 o 
   0   9   8       35.29       53.42     12.51 o 
   1   9   8      118.98      122.45     10.16 o 
   2   9   8       83.87       74.21      9.60 o 
   3   9   8      284.19      290.51     14.74 o 
   4   9   8        9.19       11.42      6.84 o 
   5   9   8       14.70       15.75      7.03 o 
   6   9   8       68.40       48.24      9.85 o 
   7   9   8        0.96       -4.27      7.47 o 
   8   9   8        7.65        1.32      8.78 o 
  -8  10   8        1.62        6.15      8.66 o 
  -7  10   8       31.57       31.68      9.79 o 
  -6  10   8       29.82       18.94      9.22 o 
  -5  10   8       43.69       68.06      8.59 o 
  -4  10   8       73.95       79.10      9.91 o 
  -3  10   8       15.15       16.69      7.21 o 
  -2  10   8       13.92       10.48      7.09 o 
  -1  10   8        5.27        3.64      7.15 o 
   0  10   8      112.33      129.75      7.72 o 
   1  10   8        5.24       -7.03      7.03 o 
   2  10   8       13.93       12.61      7.72 o 
   3  10   8       15.12        5.96      7.72 o 
   4  10   8       73.85       65.93      9.91 o 
   5  10   8       43.71       37.33     10.35 o 
   6  10   8       29.86       37.45      8.66 o 
   7  10   8       31.55       19.45      9.54 o 
   8  10   8        1.61        2.76      7.65 o 
  -7  11   8       72.88       91.65     11.61 o 
  -6  11   8        9.15        1.94      8.22 o 
  -5  11   8       12.84       12.48      8.41 o 
  -4  11   8        5.29       -7.21      7.78 o 
  -3  11   8       19.17       10.48      8.34 o 
  -2  11   8       26.41       28.42      8.53 o 
  -1  11   8       56.03       54.33      9.22 o 
   0  11   8       77.00       72.84      6.67 o 
   1  11   8       56.13       54.45      9.91 o 
   2  11   8       26.37       27.35      8.47 o 
   3  11   8       19.15       20.39      6.34 o 
   4  11   8        5.30        5.39      7.59 o 
   5  11   8       12.86       24.47      7.90 o 
   6  11   8        9.16       -1.32      9.03 o 
   7  11   8       72.86       80.92     11.67 o 
  -5  12   8       10.14       -2.01      9.22 o 
  -4  12   8        9.11        7.15      8.41 o 
  -3  12   8       93.91       93.16     11.42 o 
  -2  12   8        5.81       -8.47      8.47 o 
  -1  12   8       73.72       81.49     10.35 o 
   0  12   8       21.47       32.12      5.51 o 
   1  12   8       73.90       66.37      9.91 o 
   2  12   8        5.78       12.99      7.34 o 
   3  12   8       93.91       88.95     12.11 o 
   4  12   8        9.10       20.83      8.16 o 
   5  12   8       10.20        1.38      8.97 o 
  -3  13   8        8.01       18.38      8.41 o 
  -2  13   8        3.89       11.98      8.34 o 
  -1  13   8        4.55       12.55      7.78 o 
   0  13   8        0.18       -5.85      5.85 o 
   1  13   8        4.55       14.55      7.84 o 
   2  13   8        3.86        2.01      8.59 o 
   3  13   8        7.99      -10.04     10.04 o 
   1   0   9      403.03      406.61      9.09 o 
   2   0   9      342.81      362.47     21.49 o 
   3   0   9      672.41      674.73     43.63 o 
   4   0   9        0.51       -6.59      6.59 o 
   5   0   9      185.39      188.19      7.54 o 
   6   0   9      840.45      908.79     16.01 o 
   7   0   9       42.82       36.96      5.85 o 
   8   0   9      121.56      125.57      7.69 o 
   9   0   9       11.45        0.94      5.53 o 
  10   0   9        8.88        8.73      7.68 o 
  11   0   9       38.31       51.24      7.05 o 
 -11   1   9        0.62        1.32      8.72 o 
 -10   1   9       23.44       25.72      9.10 o 
  -9   1   9       37.56       52.13      8.85 o 
  -8   1   9       96.10      106.96      9.91 o 
  -7   1   9      237.46      217.80     13.24 o 
  -6   1   9       79.80       67.50      9.10 o 
  -5   1   9       35.15       25.41      6.90 o 
  -4   1   9      158.51      158.33      9.35 o 
  -3   1   9       16.53       17.44      4.96 o 
  -2   1   9      205.97      220.69      9.66 o 
  -1   1   9       59.22       63.92      6.59 o 
   0   1   9       46.01       37.40      3.75 o 
   1   1   9       59.17       67.69      6.27 o 
   2   1   9      205.98      202.18      9.91 o 
   3   1   9       16.47       16.44      5.77 o 
   4   1   9      158.94      160.22      9.91 o 
   5   1   9       34.93       25.16      6.71 o 
   6   1   9       79.74       98.99      8.91 o 
   7   1   9      237.42      235.24     13.17 o 
   8   1   9       95.92      118.94     11.61 o 
   9   1   9       37.57       16.94      7.47 o 
  10   1   9       23.42       41.28      9.35 o 
  11   1   9        0.62        4.01      8.09 o 
 -11   2   9       34.48       33.06      9.22 o 
 -10   2   9       15.69       16.06      8.72 o 
  -9   2   9       53.48       45.92      9.03 o 
  -8   2   9       73.17       83.81      9.41 o 
  -7   2   9       72.49       73.77      8.66 o 
  -6   2   9      229.06      191.02     12.23 o 
  -5   2   9      283.20      330.41     13.30 o 
  -4   2   9      108.36       79.86      8.53 o 
  -3   2   9      313.85      333.54     12.67 o 
  -2   2   9      144.32      137.01      8.53 o 
  -1   2   9        8.23        2.01      4.20 o 
   0   2   9        0.16       -2.88      2.88 o 
   1   2   9        8.21        9.16      4.20 o 
   2   2   9      144.38      148.55      9.22 o 
   3   2   9      313.79      351.61     13.17 o 
   4   2   9      108.37       91.84      8.22 o 
   5   2   9      282.98      329.34     13.61 o 
   6   2   9      229.09      235.75     12.42 o 
   7   2   9       72.46       77.60      9.22 o 
   8   2   9       73.43       91.09      9.60 o 
   9   2   9       53.41       34.19      9.60 o 
  10   2   9       15.72       26.72      8.09 o 
  11   2   9       34.50       44.10     10.98 o 
 -11   3   9        0.62        1.38      8.09 o 
 -10   3   9       49.83       47.17     10.04 o 
  -9   3   9        6.71       10.41      6.78 o 
  -8   3   9       60.08       53.13      8.97 o 
  -7   3   9        4.35        4.39      5.83 o 
  -6   3   9       24.64       33.56      6.34 o 
  -5   3   9       15.58       24.90      5.83 o 
  -4   3   9       41.13       47.43      5.83 o 
  -3   3   9       21.25       25.47      5.39 o 
  -2   3   9      130.77      132.30      8.66 o 
  -1   3   9       22.00       37.14      4.70 o 
   0   3   9      248.90      234.08      7.27 o 
   1   3   9       22.17       23.52      5.46 o 
   2   3   9      130.64      132.30      8.85 o 
   3   3   9       21.30       21.83      5.52 o 
   4   3   9       41.13       42.09      6.27 o 
   5   3   9       15.48        5.08      6.21 o 
   6   3   9       24.65       24.15      7.15 o 
   7   3   9        4.38        7.90      6.15 o 
   8   3   9       59.95       56.08      9.66 o 
   9   3   9        6.74        7.53      7.84 o 
  10   3   9       49.83       55.64      9.79 o 
  11   3   9        0.62        5.52      7.97 o 
 -10   4   9        3.66       13.49      8.28 o 
  -9   4   9       26.69       18.38      7.97 o 
  -8   4   9       27.32       36.01      8.22 o 
  -7   4   9      137.86      146.85     10.73 o 
  -6   4   9       49.92       62.73      8.03 o 
  -5   4   9      254.74      249.61     13.11 o 
  -4   4   9        7.79       16.44      5.52 o 
  -3   4   9       13.15       13.68      5.58 o 
  -2   4   9      167.84      177.03      9.97 o 
  -1   4   9      241.48      220.94     10.85 o 
   0   4   9      200.16      191.59      6.90 o 
   1   4   9      241.87      260.59     11.42 o 
   2   4   9      167.74      157.58      9.79 o 
   3   4   9       13.03       13.74      5.33 o 
   4   4   9        7.77       11.98      5.52 o 
   5   4   9      254.82      275.52     13.24 o 
   6   4   9       49.99       51.82      8.72 o 
   7   4   9      137.71      104.07     10.92 o 
   8   4   9       27.25       21.39      7.90 o 
   9   4   9       26.75       24.40      9.10 o 
  10   4   9        3.65       -7.78      7.90 o 
 -10   5   9        0.56       12.55      6.90 o 
  -9   5   9       10.32       16.50      7.53 o 
  -8   5   9       50.10       35.57      8.91 o 
  -7   5   9      113.82       97.42      9.79 o 
  -6   5   9       99.11       78.04      9.66 o 
  -5   5   9      214.68      224.33     12.55 o 
  -4   5   9      287.20      324.70     13.55 o 
  -3   5   9       56.61       55.52      7.47 o 
  -2   5   9      355.49      353.68     14.18 o 
  -1   5   9      189.47      178.35     10.23 o 
   0   5   9        3.33       -2.10      3.42 o 
   1   5   9      189.65      165.86     10.35 o 
   2   5   9      355.71      360.21     13.93 o 
   3   5   9       56.70       64.74      7.59 o 
   4   5   9      287.05      308.39     13.93 o 
   5   5   9      214.61      195.60     12.30 o 
   6   5   9       99.08      106.39     10.04 o 
   7   5   9      113.82       92.15     10.16 o 
   8   5   9       50.04       45.98      9.28 o 
   9   5   9       10.36        7.40      8.53 o 
  10   5   9        0.57        5.33      7.34 o 
 -10   6   9        3.47        1.38      7.59 o 
  -9   6   9       14.34       11.42      8.34 o 
  -8   6   9       59.10       58.78      9.85 o 
  -7   6   9       35.69       50.88      8.34 o 
  -6   6   9      110.95      105.33     10.29 o 
  -5   6   9      102.31       94.72     11.17 o 
  -4   6   9       22.02       21.39      6.59 o 
  -3   6   9        3.79        6.08      5.58 o 
  -2   6   9      862.78      830.63     21.39 o 
  -1   6   9      305.84      260.34     13.11 o 
   0   6   9      169.69      146.05      7.03 o 
   1   6   9      305.55      262.41     12.67 o 
   2   6   9      861.89      847.13     21.64 o 
   3   6   9        3.77        7.03      5.65 o 
   4   6   9       21.98       23.34      7.47 o 
   5   6   9      102.36      102.38     10.04 o 
   6   6   9      111.07      109.47     10.41 o 
   7   6   9       35.83       26.41      8.41 o 
   8   6   9       59.05       66.75     10.04 o 
   9   6   9       14.32       10.85      8.22 o 
  10   6   9        3.48        8.97      7.90 o 
  -9   7   9       33.55       46.23      9.54 o 
  -8   7   9       19.28       28.92      7.53 o 
  -7   7   9       15.16       17.82      6.65 o 
  -6   7   9       21.77       19.38      8.22 o 
  -5   7   9       84.24       86.95      8.85 o 
  -4   7   9      186.10      170.69     11.29 o 
  -3   7   9       46.90       33.44      8.22 o 
  -2   7   9       47.69       53.51      8.16 o 
  -1   7   9      173.01      160.28     10.60 o 
   0   7   9      183.96      191.76      8.14 o 
   1   7   9      173.22      164.48     10.73 o 
   2   7   9       47.76       54.14      8.09 o 
   3   7   9       46.81       43.28      7.78 o 
   4   7   9      186.21      195.16     12.30 o 
   5   7   9       84.19       64.86      9.97 o 
   6   7   9       21.74       17.31      7.90 o 
   7   7   9       15.15        6.90      7.72 o 
   8   7   9       19.24        8.03      8.59 o 
   9   7   9       33.60       44.48      9.79 o 
  -9   8   9       75.87       83.56     12.55 o 
  -8   8   9        4.10        7.09      7.90 o 
  -7   8   9       17.59       22.40      8.41 o 
  -6   8   9       13.51       27.35      7.65 o 
  -5   8   9       25.83       14.05      8.09 o 
  -4   8   9       28.32       28.86      6.84 o 
  -3   8   9      103.49      103.19      9.60 o 
  -2   8   9      127.17      126.40     10.48 o 
  -1   8   9      241.64      209.52     13.55 o 
   0   8   9        1.94        5.42      6.12 o 
   1   8   9      241.51      264.04     13.61 o 
   2   8   9      126.93      126.15     10.98 o 
   3   8   9      103.29       67.69     10.16 o 
   4   8   9       28.27       18.63      7.28 o 
   5   8   9       25.69       13.55      8.53 o 
   6   8   9       13.48       27.48      7.53 o 
   7   8   9       17.66        7.90      9.22 o 
   8   8   9        4.11       12.99      7.15 o 
  -8   9   9       18.14       36.07      8.47 o 
  -7   9   9        5.25       12.17      7.53 o 
  -6   9   9       11.65        1.19      9.16 o 
  -5   9   9       10.45       13.80      6.90 o 
  -4   9   9       25.30       37.51      8.03 o 
  -3   9   9       50.35       45.23      8.03 o 
  -2   9   9       46.86       64.30      8.47 o 
  -1   9   9       42.13       39.83      8.28 o 
   0   9   9        4.00        5.78      4.84 o 
   1   9   9       42.25       19.95      7.65 o 
   2   9   9       46.83       59.78      8.72 o 
   3   9   9       50.48       45.92      8.41 o 
   4   9   9       25.36       32.12      8.34 o 
   5   9   9       10.50        9.85      7.47 o 
   6   9   9       11.61       19.45      8.22 o 
   7   9   9        5.27        0.63      8.34 o 
   8   9   9       18.09       17.75      9.35 o 
  -7  10   9       38.32       40.71      9.54 o 
  -6  10   9        1.94        9.03      7.78 o 
  -5  10   9       15.04       11.04      8.41 o 
  -4  10   9       33.06       23.02      8.53 o 
  -3  10   9       85.82       82.37     11.04 o 
  -2  10   9       88.63       89.89     10.66 o 
  -1  10   9       20.63       10.98      6.90 o 
   0  10   9        1.51        5.41      4.91 o 
   1  10   9       20.54       17.63      7.21 o 
   2  10   9       88.63       87.89     10.98 o 
   3  10   9       85.83       96.92     10.16 o 
   4  10   9       33.02       29.61      8.16 o 
   5  10   9       15.01       13.55      7.97 o 
   6  10   9        1.94       -8.09      8.09 o 
   7  10   9       38.33       47.05      9.41 o 
  -6  11   9        2.96       12.36      7.72 o 
  -5  11   9        2.29        7.21      7.34 o 
  -4  11   9       45.36       52.63     10.04 o 
  -3  11   9       13.26        9.22      8.85 o 
  -2  11   9       20.08       14.43      8.72 o 
  -1  11   9       15.79       21.39      7.59 o 
   0  11   9        2.73        6.19      4.99 o 
   1  11   9       15.76       11.92      8.16 o 
   2  11   9       20.04       10.29      7.34 o 
   3  11   9       13.28       13.55      8.22 o 
   4  11   9       45.37       41.97     10.23 o 
   5  11   9        2.29       -5.27      7.84 o 
   6  11   9        2.96        4.14      8.28 o 
  -4  12   9       28.26       31.37      8.09 o 
  -3  12   9        7.72       10.60      7.72 o 
  -2  12   9        7.87        1.32      8.03 o 
  -1  12   9       50.93       45.54      9.28 o 
   0  12   9       31.56       46.77      6.61 o 
   1  12   9       50.79       54.01     11.04 o 
   2  12   9        7.87        9.10      7.84 o 
   3  12   9        7.74        6.65      8.53 o 
   4  12   9       28.26       25.97      9.22 o 
   0  13   9       65.85       67.61      9.97 o 
   0   0  10       15.77       24.09      9.22 o 
   1   0  10        0.41        1.22      3.14 o 
   2   0  10      251.15      273.12      8.36 o 
   3   0  10      445.81      427.64     22.18 o 
   4   0  10        9.04        7.10      3.70 o 
   5   0  10        5.84        8.43      4.12 o 
   6   0  10      351.97      324.77     10.70 o 
   7   0  10      103.23      106.53      7.19 o 
   8   0  10        1.57       -5.32      5.32 o 
   9   0  10       12.11        9.89      5.88 o 
  10   0  10        3.72        1.96      5.68 o 
 -10   1  10       69.38       75.97     11.29 o 
  -9   1  10      126.90      135.88     12.48 o 
  -8   1  10        9.74        2.76      7.53 o 
  -7   1  10       28.51       22.46      8.03 o 
  -6   1  10       24.46       23.78      7.28 o 
  -5   1  10      301.99      300.17     13.86 o 
  -4   1  10       55.45       35.57      7.34 o 
  -3   1  10       19.05       12.73      5.71 o 
  -2   1  10       21.15       12.67      5.77 o 
  -1   1  10        7.24       -3.01      5.14 o 
   0   1  10        3.22        2.06      3.17 o 
   1   1  10        7.23       17.63      4.77 o 
   2   1  10       21.06       23.46      5.71 o 
   3   1  10       18.88       12.36      6.21 o 
   4   1  10       55.50       52.07      7.09 o 
   5   1  10      301.69      271.38     13.68 o 
   6   1  10       24.34       30.61      7.72 o 
   7   1  10       28.62       19.57      8.09 o 
   8   1  10        9.75        2.76      7.65 o 
   9   1  10      126.89      167.93     12.04 o 
  10   1  10       69.37       72.52     11.35 o 
 -10   2  10        2.53        1.32      7.78 o 
  -9   2  10       39.47       36.89      9.28 o 
  -8   2  10       37.74       34.63      8.34 o 
  -7   2  10      159.88      162.54     11.86 o 
  -6   2  10      224.59      209.96     13.61 o 
  -5   2  10      239.15      230.73     12.99 o 
  -4   2  10       46.70       48.43      6.90 o 
  -3   2  10      238.75      254.50     11.73 o 
  -2   2  10      587.41      569.48     16.75 o 
  -1   2  10       28.72       23.27      5.52 o 
   0   2  10       49.70       34.91      4.21 o 
   1   2  10       28.71       25.59      5.21 o 
   2   2  10      587.12      578.89     16.81 o 
   3   2  10      238.88      263.22     12.23 o 
   4   2  10       46.77       43.54      6.84 o 
   5   2  10      239.02      238.25     13.11 o 
   6   2  10      224.72      236.37     13.74 o 
   7   2  10      160.13      154.70     12.67 o 
   8   2  10       37.71       47.17      8.41 o 
   9   2  10       39.48       48.68      9.10 o 
  10   2  10        2.56       16.50      7.78 o 
 -10   3  10       14.30       27.29      8.28 o 
  -9   3  10        9.13       22.14      7.53 o 
  -8   3  10       10.74        5.71      7.34 o 
  -7   3  10       17.06       17.94      7.40 o 
  -6   3  10       82.64       84.19      9.28 o 
  -5   3  10       27.50       29.55      7.03 o 
  -4   3  10       26.53       21.83      6.52 o 
  -3   3  10      161.07      145.54     10.41 o 
  -2   3  10      228.66      239.26     12.04 o 
  -1   3  10      224.01      216.80     11.35 o 
   0   3  10       13.20       13.10      3.64 o 
   1   3  10      223.66      241.14     11.29 o 
   2   3  10      228.56      247.54     11.73 o 
   3   3  10      161.21      150.68      9.97 o 
   4   3  10       26.53       21.89      6.90 o 
   5   3  10       27.49       35.26      6.71 o 
   6   3  10       82.77       86.13      9.54 o 
   7   3  10       16.98       12.23      6.96 o 
   8   3  10       10.77        6.90      7.40 o 
   9   3  10        9.11        9.91      7.84 o 
  10   3  10       14.30        2.01      9.47 o 
 -10   4  10        4.94        1.38      7.84 o 
  -9   4  10       18.19       37.76      8.03 o 
  -8   4  10       25.84       21.58      8.22 o 
  -7   4  10       57.95       55.89      9.54 o 
  -6   4  10       13.86        6.08      6.46 o 
  -5   4  10       41.98       35.76      7.72 o 
  -4   4  10        8.79        2.70      6.34 o 
  -3   4  10       27.79       34.94      5.71 o 
  -2   4  10      564.23      502.67     17.00 o 
  -1   4  10       61.68       48.62      7.15 o 
   0   4  10      316.33      295.24      9.14 o 
   1   4  10       61.85       50.75      6.52 o 
   2   4  10      564.41      517.41     17.00 o 
   3   4  10       27.83       23.40      6.52 o 
   4   4  10        8.80        5.46      6.40 o 
   5   4  10       41.89       37.83      7.15 o 
   6   4  10       13.85       14.80      6.84 o 
   7   4  10       57.98       63.36      9.10 o 
   8   4  10       25.79       34.63      7.97 o 
   9   4  10       18.26       29.11      8.97 o 
  10   4  10        4.93        4.77      9.03 o 
  -9   5  10        5.36        3.26      7.78 o 
  -8   5  10       18.12        4.83      9.03 o 
  -7   5  10        1.01       -0.56      7.03 o 
  -6   5  10        1.80        5.27      6.02 o 
  -5   5  10      121.50      136.88     10.92 o 
  -4   5  10       29.16       34.38      7.59 o 
  -3   5  10      253.46      226.96     12.42 o 
  -2   5  10       28.82       30.17      7.72 o 
  -1   5  10      330.18      364.35     14.74 o 
   0   5  10      223.57      214.13      8.63 o 
   1   5  10      330.21      342.58     14.74 o 
   2   5  10       28.71       40.78      7.40 o 
   3   5  10      253.48      244.97     12.42 o 
   4   5  10       29.26       40.65      6.40 o 
   5   5  10      121.50      118.12     10.41 o 
   6   5  10        1.81        9.54      7.09 o 
   7   5  10        1.04        6.78      6.65 o 
   8   5  10       18.07       20.58      8.47 o 
   9   5  10        5.41        3.26      7.97 o 
  -9   6  10        4.35       23.46      7.53 o 
  -8   6  10       30.93       33.75      9.22 o 
  -7   6  10       44.71       34.50      7.59 o 
  -6   6  10        9.82       -5.52      6.90 o 
  -5   6  10        4.23        2.07      6.59 o 
  -4   6  10       16.59       16.81      7.34 o 
  -3   6  10       14.83       17.13      6.15 o 
  -2   6  10      354.91      343.52     14.87 o 
  -1   6  10       40.69       31.24      7.40 o 
   0   6  10        3.43        3.43      4.96 o 
   1   6  10       40.72       41.72      7.78 o 
   2   6  10      354.77      362.90     15.49 o 
   3   6  10       14.81       15.24      7.03 o 
   4   6  10       16.69       26.35      7.15 o 
   5   6  10        4.23       15.12      6.65 o 
   6   6  10        9.82        5.52      7.09 o 
   7   6  10       44.70       40.59      8.72 o 
   8   6  10       30.95       45.23      7.97 o 
   9   6  10        4.32       13.49      7.97 o 
  -8   7  10       45.47       48.87      9.66 o 
  -7   7  10        5.71       -4.89      7.72 o 
  -6   7  10        1.97        5.77      6.71 o 
  -5   7  10       89.82       98.99     11.10 o 
  -4   7  10       51.02       44.92      8.97 o 
  -3   7  10        6.57       -2.51      6.52 o 
  -2   7  10        6.12       10.79      6.08 o 
  -1   7  10       47.45       48.12      7.78 o 
   0   7  10        0.65       -3.39      7.15 o 
   1   7  10       47.50       40.46      8.53 o 
   2   7  10        6.08        5.90      6.71 o 
   3   7  10        6.55        3.01      6.96 o 
   4   7  10       51.10       72.89      9.28 o 
   5   7  10       89.89       95.04      9.85 o 
   6   7  10        1.98        8.72      7.15 o 
   7   7  10        5.67       -8.66      8.66 o 
   8   7  10       45.43       34.06     10.10 o 
  -8   8  10       76.88       67.56     12.80 o 
  -7   8  10       18.72       21.83      8.16 o 
  -6   8  10       12.50       13.99      7.84 o 
  -5   8  10        6.43        5.77      6.90 o 
  -4   8  10       16.44       11.61      6.96 o 
  -3   8  10       55.35       48.12      8.47 o 
  -2   8  10       27.72       35.44      8.28 o 
  -1   8  10        3.80        6.65      6.78 o 
   0   8  10      223.78      252.70     13.42 o 
   1   8  10        3.79       -3.58      7.21 o 
   2   8  10       27.76       26.66      8.53 o 
   3   8  10       55.33       41.84      8.09 o 
   4   8  10       16.53        8.34      6.71 o 
   5   8  10        6.41       11.04      7.15 o 
   6   8  10       12.47       15.87      7.53 o 
   7   8  10       18.73       12.92      9.54 o 
   8   8  10       76.86       45.98     12.11 o 
  -7   9  10       19.12       10.16      9.60 o 
  -6   9  10        2.39       14.80      6.84 o 
  -5   9  10       35.88       47.86      9.03 o 
  -4   9  10        9.86        7.09      8.03 o 
  -3   9  10        5.78        1.13      7.47 o 
  -2   9  10       40.21       49.56      9.16 o 
  -1   9  10        2.17        1.07      7.15 o 
   0   9  10        3.23       -0.21      4.43 o 
   1   9  10        2.16       -2.76      6.90 o 
   2   9  10       40.15       40.71      8.78 o 
   3   9  10        5.77        6.27      6.52 o 
   4   9  10        9.88       18.94      7.47 o 
   5   9  10       35.81       37.58      9.54 o 
   6   9  10        2.39       -3.26      7.28 o 
   7   9  10       19.10       16.31      9.60 o 
  -6  10  10        0.89       12.30      8.34 o 
  -5  10  10       22.34       16.94      9.66 o 
  -4  10  10       20.24       22.65      9.22 o 
  -3  10  10       51.68       64.61      9.66 o 
  -2  10  10       33.88       15.49      9.47 o 
  -1  10  10       54.59       62.36      9.72 o 
   0  10  10        9.52       23.94      5.12 o 
   1  10  10       54.76       59.53      9.22 o 
   2  10  10       33.85       13.17      9.47 o 
   3  10  10       51.67       78.85      9.91 o 
   4  10  10       20.24       30.30      8.59 o 
   5  10  10       22.36       32.75      9.28 o 
   6  10  10        0.89        7.53      8.22 o 
  -4  11  10        6.03        4.70      8.41 o 
  -3  11  10        5.26       12.42      7.84 o 
  -2  11  10       24.34       23.02      8.28 o 
  -1  11  10        1.84        8.85      7.65 o 
   0  11  10        5.19       12.79      5.43 o 
   1  11  10        1.85        0.00      7.47 o 
   2  11  10       24.33       30.74      9.16 o 
   3  11  10        5.23        0.00      8.91 o 
   4  11  10        6.04       -8.85      8.85 o 
  -2  12  10        8.49        3.45      9.03 o 
  -1  12  10       43.99       42.78      9.79 o 
   0  12  10       32.00       28.41      6.89 o 
   1  12  10       43.97       54.39     10.16 o 
   2  12  10        8.48       17.19      8.28 o 
   1   0  11       58.60       52.67      6.52 o 
   2   0  11        2.27       -3.90      3.90 o 
   3   0  11      176.71      174.22      7.83 o 
   4   0  11      173.94      174.11     11.45 o 
   5   0  11      197.61      205.35      9.21 o 
   6   0  11      133.93      118.27      8.07 o 
   7   0  11       10.98       13.62      7.78 o 
   8   0  11        1.18       -2.40      5.12 o 
   9   0  11       38.54       47.70      6.39 o 
  10   0  11        3.77        7.55      5.65 o 
 -10   1  11       15.67       20.01      7.90 o 
  -9   1  11        8.18       16.62      7.72 o 
  -8   1  11       65.73       53.45      9.22 o 
  -7   1  11       12.85       22.14      6.90 o 
  -6   1  11       47.36       50.25      9.41 o 
  -5   1  11       86.14      111.66     10.48 o 
  -4   1  11       85.90       81.36      9.91 o 
  -3   1  11      101.08       93.41      9.03 o 
  -2   1  11      136.59      134.50     10.04 o 
  -1   1  11       73.13       79.79      7.90 o 
   0   1  11        0.01       -3.61      3.61 o 
   1   1  11       73.34       90.40      8.03 o 
   2   1  11      136.45      144.35     10.79 o 
   3   1  11      101.28       96.36      9.35 o 
   4   1  11       85.69       97.99      9.54 o 
   5   1  11       86.10       79.36     10.04 o 
   6   1  11       47.33       48.43      8.91 o 
   7   1  11       12.89       11.10      7.28 o 
   8   1  11       65.66       75.28     10.04 o 
   9   1  11        8.17       20.58      8.22 o 
  -9   2  11       12.03        9.66      8.59 o 
  -8   2  11        5.01       -7.90      7.90 o 
  -7   2  11       40.51       29.11      8.85 o 
  -6   2  11      201.28      191.90     11.86 o 
  -5   2  11      204.88      182.24     12.55 o 
  -4   2  11       59.82       45.92      8.09 o 
  -3   2  11      197.86      212.47     11.48 o 
  -2   2  11      152.32      141.40     10.23 o 
  -1   2  11      392.76      356.25     14.93 o 
   0   2  11      108.50      105.59      9.10 o 
   1   2  11      392.43      391.38     15.24 o 
   2   2  11      152.41      154.38     10.48 o 
   3   2  11      197.79      206.89     12.48 o 
   4   2  11       59.75       46.61      8.28 o 
   5   2  11      205.01      198.61     12.30 o 
   6   2  11      201.18      182.93     12.73 o 
   7   2  11       40.50       32.68      9.03 o 
   8   2  11        5.02       16.31      7.59 o 
   9   2  11       11.99       17.56      8.03 o 
  -9   3  11        6.62        9.22      7.78 o 
  -8   3  11       16.22       15.87      7.53 o 
  -7   3  11      103.50      110.03     11.35 o 
  -6   3  11       66.66       67.37      8.78 o 
  -5   3  11       17.35       18.19      7.09 o 
  -4   3  11       28.01       28.29      6.96 o 
  -3   3  11       11.93       12.42      5.90 o 
  -2   3  11      139.60      142.28     10.04 o 
  -1   3  11       66.69       70.45      8.72 o 
   0   3  11      187.25      182.81      7.92 o 
   1   3  11       66.85       62.67      8.78 o 
   2   3  11      139.65      141.33     10.66 o 
   3   3  11       11.90       18.44      6.34 o 
   4   3  11       28.02       25.03      6.96 o 
   5   3  11       17.45       13.68      6.78 o 
   6   3  11       66.71       57.02      9.28 o 
   7   3  11      103.39      110.16     11.61 o 
   8   3  11       16.23       17.82      8.34 o 
   9   3  11        6.65        3.95      9.16 o 
  -9   4  11        7.98       13.42      8.28 o 
  -8   4  11       12.96        4.39      9.85 o 
  -7   4  11        7.34        6.40      7.72 o 
  -6   4  11       34.75       24.15      8.09 o 
  -5   4  11       60.84       59.22      8.85 o 
  -4   4  11       52.03       39.58      8.59 o 
  -3   4  11       13.56       17.13      6.46 o 
  -2   4  11      123.94      107.96      9.97 o 
  -1   4  11       79.45       60.72      8.47 o 
   0   4  11      453.28      436.77     11.56 o 
   1   4  11       79.47       84.37      8.53 o 
   2   4  11      123.89      105.01      9.91 o 
   3   4  11       13.57       12.86      6.46 o 
   4   4  11       51.97       56.65      7.90 o 
   5   4  11       60.79       62.67      9.22 o 
   6   4  11       34.66       29.86      9.28 o 
   7   4  11        7.31       15.31      8.09 o 
   8   4  11       12.96        5.65      9.03 o 
   9   4  11        8.01       13.49      8.78 o 
  -9   5  11        1.49        0.69      8.66 o 
  -8   5  11        2.64       -1.94      7.97 o 
  -7   5  11       51.30       65.74      9.85 o 
  -6   5  11       27.76       23.27      7.59 o 
  -5   5  11       33.02       27.98      8.41 o 
  -4   5  11       21.09       20.58      7.09 o 
  -3   5  11       38.07       42.03      7.47 o 
  -2   5  11       83.65       81.24      9.85 o 
  -1   5  11       26.88       23.15      7.28 o 
   0   5  11        2.18        1.63      4.37 o 
   1   5  11       26.88       14.68      7.09 o 
   2   5  11       83.51       92.03      9.41 o 
   3   5  11       38.04       36.26      7.21 o 
   4   5  11       21.07       22.21      7.15 o 
   5   5  11       33.10       33.56      8.09 o 
   6   5  11       27.70       29.73      7.78 o 
   7   5  11       51.32       59.47      9.79 o 
   8   5  11        2.64       24.59      7.47 o 
  -8   6  11        8.48       17.31      7.90 o 
  -7   6  11       25.06       26.91      9.10 o 
  -6   6  11       12.15       21.27      7.09 o 
  -5   6  11       36.77       34.25      8.59 o 
  -4   6  11       16.18       13.99      6.90 o 
  -3   6  11       66.46       52.82      7.72 o 
  -2   6  11       85.36       79.67      9.72 o 
  -1   6  11      107.41      114.11      9.66 o 
   0   6  11       34.94       34.08      7.87 o 
   1   6  11      107.51       90.40      9.97 o 
   2   6  11       85.41       66.24      9.60 o 
   3   6  11       66.35       76.41      9.03 o 
   4   6  11       16.23       17.82      5.83 o 
   5   6  11       36.73       28.79      9.03 o 
   6   6  11       12.17       15.43      7.03 o 
   7   6  11       25.06       25.22      8.66 o 
   8   6  11        8.51       26.79      8.16 o 
  -7   7  11        5.02       13.74      6.90 o 
  -6   7  11       11.16        8.03      6.96 o 
  -5   7  11        2.29        7.09      6.15 o 
  -4   7  11       22.60       17.50      7.84 o 
  -3   7  11      168.55      172.32     12.30 o 
  -2   7  11       83.21       78.73      9.79 o 
  -1   7  11       32.97       24.59      8.47 o 
   0   7  11        0.99       -1.51      4.43 o 
   1   7  11       32.86       32.49      8.34 o 
   2   7  11       83.10       84.25      9.97 o 
   3   7  11      168.19      169.63     11.67 o 
   4   7  11       22.56       24.34      7.53 o 
   5   7  11        2.27        7.72      6.34 o 
   6   7  11       11.14        5.58      7.72 o 
   7   7  11        5.01       -8.97      8.97 o 
  -7   8  11        5.24        8.22      7.84 o 
  -6   8  11        4.37        0.63      7.47 o 
  -5   8  11        1.57       -4.96      7.40 o 
  -4   8  11       71.19       69.69     10.16 o 
  -3   8  11       14.02       21.89      6.96 o 
  -2   8  11       10.87        4.52      7.97 o 
  -1   8  11       43.65       31.11      8.72 o 
   0   8  11       29.70       38.57      5.77 o 
   1   8  11       43.60       65.05      9.22 o 
   2   8  11       10.88       16.94      8.09 o 
   3   8  11       14.07        2.89      8.34 o 
   4   8  11       71.23       78.29     10.10 o 
   5   8  11        1.57        3.14      8.22 o 
   6   8  11        4.38       20.89      8.34 o 
   7   8  11        5.28        6.21      8.85 o 
  -6   9  11       39.45       41.72      9.47 o 
  -5   9  11       15.39       13.11      7.90 o 
  -4   9  11       10.47        5.02      8.66 o 
  -3   9  11        2.37       -3.07      7.97 o 
  -2   9  11       16.17       10.79      7.78 o 
  -1   9  11       15.31        5.33      8.41 o 
   0   9  11        6.58       -0.27      5.48 o 
   1   9  11       15.37       30.17      7.72 o 
   2   9  11       16.16       11.98      8.22 o 
   3   9  11        2.34        9.79      8.59 o 
   4   9  11       10.47        6.34      8.59 o 
   5   9  11       15.37       17.75      8.28 o 
   6   9  11       39.43       46.74     10.16 o 
  -4  10  11       14.00       24.09      8.66 o 
  -3  10  11        5.38       20.20      8.34 o 
  -2  10  11       21.46       14.05      8.53 o 
  -1  10  11        7.50       18.88      7.59 o 
   0  10  11        0.16        4.77      6.59 o 
   1  10  11        7.48        3.14      8.47 o 
   2  10  11       21.47       21.08      9.03 o 
   3  10  11        5.37       20.89      7.72 o 
   4  10  11       14.03        6.02      9.10 o 
  -2  11  11       11.88       19.76      7.78 o 
  -1  11  11        9.71       12.11      9.16 o 
   0  11  11       15.42       12.10      6.19 o 
   1  11  11        9.73       14.18      8.34 o 
   2  11  11       11.92       13.61      8.59 o 
   0   0  12      574.65      528.71     32.46 o 
   1   0  12       20.31       13.75      5.40 o 
   2   0  12        5.49        7.23      4.77 o 
   3   0  12       11.21       14.78      4.72 o 
   4   0  12       41.60       38.36      8.85 o 
   5   0  12      148.25      145.47      8.10 o 
   6   0  12       16.57       22.69      5.16 o 
   7   0  12       63.41       68.80     10.10 o 
   8   0  12        2.28       -5.08      7.03 o 
   9   0  12        8.93       14.89      6.03 o 
  -9   1  12        4.17        6.84      8.97 o 
  -8   1  12        0.51       -2.57      8.22 o 
  -7   1  12      106.81      131.17     12.23 o 
  -6   1  12       19.57       22.02      7.09 o 
  -5   1  12       67.54       45.42     10.16 o 
  -4   1  12      343.73      322.44     15.75 o 
  -3   1  12      407.09      402.93     16.87 o 
  -2   1  12       22.38       25.72      7.40 o 
  -1   1  12      127.94      128.79     10.66 o 
   0   1  12      309.90      297.27     10.16 o 
   1   1  12      127.92      126.15     10.60 o 
   2   1  12       22.33       19.13      7.15 o 
   3   1  12      406.94      440.75     16.94 o 
   4   1  12      343.56      371.94     16.37 o 
   5   1  12       67.49       76.78      9.10 o 
   6   1  12       19.63       13.61      9.03 o 
   7   1  12      106.72      132.61     12.42 o 
   8   1  12        0.50        5.77      8.41 o 
   9   1  12        4.17        5.52      7.40 o 
  -9   2  12        7.81        4.83      8.66 o 
  -8   2  12       48.47       53.57     10.23 o 
  -7   2  12        3.18       10.29      7.09 o 
  -6   2  12       10.87        1.69      7.97 o 
  -5   2  12       19.32       18.94      7.34 o 
  -4   2  12       27.13       18.57      7.97 o 
  -3   2  12       14.46       24.84      6.71 o 
  -2   2  12       89.07       85.94      9.72 o 
  -1   2  12       70.09       69.76      9.03 o 
   0   2  12       34.18       29.06      5.21 o 
   1   2  12       70.19       77.98      8.16 o 
   2   2  12       88.99      106.52      9.97 o 
   3   2  12       14.44        1.00      7.47 o 
   4   2  12       27.26       34.19      7.90 o 
   5   2  12       19.38        4.89      8.47 o 
   6   2  12       10.87        1.69      7.21 o 
   7   2  12        3.19       -6.08      8.09 o 
   8   2  12       48.40       35.69     10.35 o 
  -8   3  12        5.37        9.16      7.40 o 
  -7   3  12       61.98       66.50     10.04 o 
  -6   3  12       41.87       36.57      9.47 o 
  -5   3  12       17.99       12.11      7.72 o 
  -4   3  12        8.37       22.08      6.59 o 
  -3   3  12      124.07      130.36     11.29 o 
  -2   3  12       62.14       68.63      8.97 o 
  -1   3  12      235.59      216.55     12.48 o 
   0   3  12       41.48       28.81      5.41 o 
   1   3  12      235.38      228.47     13.55 o 
   2   3  12       62.03       56.90      9.03 o 
   3   3  12      123.87      136.44     10.54 o 
   4   3  12        8.39        2.13      7.40 o 
   5   3  12       17.98        5.52      7.97 o 
   6   3  12       41.96       55.45      9.60 o 
   7   3  12       61.90       65.68     10.16 o 
   8   3  12        5.39       -7.28      8.41 o 
  -8   4  12       23.63       24.78      9.47 o 
  -7   4  12       12.01       11.35      8.03 o 
  -6   4  12        3.45       11.92      7.47 o 
  -5   4  12       37.04       25.47      8.72 o 
  -4   4  12       26.13       23.84      7.97 o 
  -3   4  12       14.48       28.73      6.40 o 
  -2   4  12       11.68       -7.15      7.47 o 
  -1   4  12       37.28       36.01      7.47 o 
   0   4  12       12.02       14.47      4.54 o 
   1   4  12       37.29       34.57      7.53 o 
   2   4  12       11.65        7.15      8.09 o 
   3   4  12       14.52       19.89      6.84 o 
   4   4  12       26.04       25.53      8.09 o 
   5   4  12       37.04       25.59      8.97 o 
   6   4  12        3.44       -0.56      7.72 o 
   7   4  12       12.02        4.45      8.97 o 
   8   4  12       23.63       35.07      9.16 o 
  -8   5  12        0.51       -4.83      7.72 o 
  -7   5  12       27.81       33.75      8.97 o 
  -6   5  12       74.39       78.60      9.79 o 
  -5   5  12        7.65        3.51      7.59 o 
  -4   5  12       16.72       13.99      7.90 o 
  -3   5  12       36.59       36.26      9.03 o 
  -2   5  12       50.34       54.89      9.28 o 
  -1   5  12       71.85       57.15      9.47 o 
   0   5  12       94.04       96.51      6.92 o 
   1   5  12       71.90       65.05      8.85 o 
   2   5  12       50.39       40.71      8.41 o 
   3   5  12       36.55       32.56      8.91 o 
   4   5  12       16.74       25.28      8.34 o 
   5   5  12        7.67        9.41      8.09 o 
   6   5  12       74.38       72.83     10.35 o 
   7   5  12       27.81       44.35      9.10 o 
   8   5  12        0.51        4.83      7.78 o 
  -7   6  12       20.60       32.87      8.09 o 
  -6   6  12        4.99       -8.28      8.91 o 
  -5   6  12       50.87       52.82     10.04 o 
  -4   6  12       16.77       18.07      8.59 o 
  -3   6  12       51.82       56.96      9.54 o 
  -2   6  12       45.15       39.08      9.35 o 
  -1   6  12       27.05       32.56      7.15 o 
   0   6  12      158.84      170.93      8.98 o 
   1   6  12       27.15       27.73      7.59 o 
   2   6  12       45.12       32.56      8.53 o 
   3   6  12       51.72       59.41      9.47 o 
   4   6  12       16.76       24.59      7.97 o 
   5   6  12       50.87       53.70      9.54 o 
   6   6  12        5.01       19.82      7.84 o 
   7   6  12       20.60       21.58      9.41 o 
  -6   7  12       32.57       14.62      9.41 o 
  -5   7  12        0.33       -1.88      7.72 o 
  -4   7  12        1.57       -8.66      8.66 o 
  -3   7  12       75.22       72.71      9.35 o 
  -2   7  12       19.28       23.71      8.34 o 
  -1   7  12       28.92       34.75      7.90 o 
   0   7  12       87.38       73.72      7.52 o 
   1   7  12       29.00       13.68      8.97 o 
   2   7  12       19.21       16.25      7.97 o 
   3   7  12       75.20       69.38     10.23 o 
   4   7  12        1.57        3.07      7.15 o 
   5   7  12        0.32       -7.78      7.78 o 
   6   7  12       32.59       20.64      9.66 o 
  -5   8  12        4.50       -7.97      8.28 o 
  -4   8  12       51.96       73.71     10.04 o 
  -3   8  12       14.68        8.72      8.78 o 
  -2   8  12       15.56        1.19      8.47 o 
  -1   8  12        8.64       -0.63      8.03 o 
   0   8  12        4.05        2.27      5.16 o 
   1   8  12        8.60       28.29      7.21 o 
   2   8  12       15.56       32.37      8.03 o 
   3   8  12       14.66       27.48      7.84 o 
   4   8  12       51.96       50.19     10.10 o 
   5   8  12        4.50       10.66      7.28 o 
  -4   9  12        1.53        8.09      7.40 o 
  -3   9  12       13.10        0.63      8.53 o 
  -2   9  12       50.43       63.11      9.22 o 
  -1   9  12       33.52       26.72      9.60 o 
   0   9  12       15.20       21.49      6.45 o 
   1   9  12       33.61       30.61      9.60 o 
   2   9  12       50.36       65.81     10.10 o 
   3   9  12       13.10       17.13      8.28 o 
   4   9  12        1.55        4.08      7.97 o 
  -2  10  12        0.86       -1.38      7.97 o 
  -1  10  12        8.60        7.40      7.90 o 
   0  10  12       52.01       71.86     16.53 o 
   1  10  12        8.60       11.48      7.40 o 
   2  10  12        0.86        4.08      8.41 o 
   1   0  13      196.37      185.35      9.18 o 
   2   0  13      116.64      123.22      8.81 o 
   3   0  13       65.34       50.55      6.83 o 
   4   0  13       94.41       99.33     13.90 o 
   5   0  13        6.08        6.85      4.89 o 
   6   0  13        1.00       -4.61      5.43 o 
   7   0  13       45.90       58.49     10.23 o 
   8   0  13       37.65       35.51      7.09 o 
  -8   1  13        1.13       21.33      7.59 o 
  -7   1  13       32.94       25.28      9.03 o 
  -6   1  13      101.32       99.43     10.85 o 
  -5   1  13       57.77       51.38      8.78 o 
  -4   1  13       16.81       26.28      7.72 o 
  -3   1  13       19.57       31.37      6.96 o 
  -2   1  13        5.60       -0.50      7.09 o 
  -1   1  13      106.83      103.38      9.28 o 
   0   1  13        3.27       -5.43      5.43 o 
   1   1  13      107.07      107.15     10.48 o 
   2   1  13        5.60       13.74      6.52 o 
   3   1  13       19.55       28.79      7.84 o 
   4   1  13       16.85       32.06      7.72 o 
   5   1  13       57.70       30.55      9.72 o 
   6   1  13      101.35      101.19     11.42 o 
   7   1  13       33.02       26.72      9.85 o 
   8   1  13        1.13       -6.90      8.72 o 
  -7   2  13       22.31       25.53      8.41 o 
  -6   2  13       50.34       35.32      9.28 o 
  -5   2  13       16.66       18.32      7.40 o 
  -4   2  13       20.13       24.90      8.59 o 
  -3   2  13       38.51       44.35      8.09 o 
  -2   2  13       60.04       60.29      9.41 o 
  -1   2  13       51.55       48.87      8.85 o 
   0   2  13       55.29       44.11      5.97 o 
   1   2  13       51.61       57.40      8.09 o 
   2   2  13       59.92       50.81      9.54 o 
   3   2  13       38.45       42.28      8.72 o 
   4   2  13       20.14       14.24      8.41 o 
   5   2  13       16.72       16.00      8.03 o 
   6   2  13       50.32       53.57     10.48 o 
   7   2  13       22.34       38.83      9.22 o 
  -7   3  13       11.64       15.93      8.47 o 
  -6   3  13       35.32       40.34      9.35 o 
  -5   3  13        2.72        7.21      6.90 o 
  -4   3  13      137.77      152.75     12.30 o 
  -3   3  13       76.63       93.16     10.54 o 
  -2   3  13       51.14       48.99      8.34 o 
  -1   3  13       66.19       54.14      9.54 o 
   0   3  13       12.31       16.50      6.93 o 
   1   3  13       66.19       52.07      9.41 o 
   2   3  13       51.03       36.01      9.28 o 
   3   3  13       76.63       92.91     10.48 o 
   4   3  13      137.66      144.16     12.80 o 
   5   3  13        2.73       -7.84      7.84 o 
   6   3  13       35.22       29.80      9.54 o 
   7   3  13       11.69       12.73      8.22 o 
  -7   4  13       11.86       20.39      7.97 o 
  -6   4  13       31.88       45.73      8.59 o 
  -5   4  13        5.47        3.70      6.71 o 
  -4   4  13       65.11       86.88     10.16 o 
  -3   4  13       84.82       70.38     10.54 o 
  -2   4  13        4.86       18.44      6.65 o 
  -1   4  13       15.11       16.50      6.90 o 
   0   4  13      143.02      137.48      8.54 o 
   1   4  13       15.06       19.32      7.28 o 
   2   4  13        4.85       -0.56      7.72 o 
   3   4  13       84.80       62.61     10.66 o 
   4   4  13       65.08       73.58     11.04 o 
   5   4  13        5.47        6.21      7.53 o 
   6   4  13       31.88       36.95      9.60 o 
   7   4  13       11.87       23.90      8.85 o 
  -6   5  13        2.28       -3.95      7.59 o 
  -5   5  13        6.08        8.22      7.65 o 
  -4   5  13        9.45       -1.19      7.40 o 
  -3   5  13       12.94       20.07      8.41 o 
  -2   5  13        4.75        5.77      7.03 o 
  -1   5  13       34.46       37.58      8.41 o 
   0   5  13       20.67       27.21      5.46 o 
   1   5  13       34.27       18.25      8.53 o 
   2   5  13        4.75        7.53      8.53 o 
   3   5  13       13.05       10.66      8.59 o 
   4   5  13        9.41       19.57      7.53 o 
   5   5  13        6.07        2.57      8.34 o 
   6   5  13        2.30        2.70      7.21 o 
  -6   6  13        2.66       -1.38      8.34 o 
  -5   6  13       19.93       15.12      8.78 o 
  -4   6  13        4.11        6.34      7.40 o 
  -3   6  13       17.84       23.34      8.03 o 
  -2   6  13        1.71        1.19      7.28 o 
  -1   6  13        8.24       -2.95      8.09 o 
   0   6  13        5.99       13.01      8.88 o 
   1   6  13        8.21        5.33      7.78 o 
   2   6  13        1.72        5.39      7.72 o 
   3   6  13       17.86        1.25      8.16 o 
   4   6  13        4.09        6.96      8.03 o 
   5   6  13       19.98       34.94      8.53 o 
   6   6  13        2.67        9.66      8.16 o 
  -5   7  13        1.13       -3.39      8.03 o 
  -4   7  13       21.69       15.81      8.97 o 
  -3   7  13       18.37       32.68      8.22 o 
  -2   7  13       17.53       16.31      8.03 o 
  -1   7  13       20.89       26.66      8.34 o 
   0   7  13        4.06       13.69      8.31 o 
   1   7  13       20.93       14.87      8.47 o 
   2   7  13       17.53        1.88      9.41 o 
   3   7  13       18.31       26.35      7.84 o 
   4   7  13       21.66        4.64      9.03 o 
   5   7  13        1.13       -4.83      8.72 o 
  -4   8  13       20.81       27.60      8.72 o 
  -3   8  13        6.48        4.01      8.22 o 
  -2   8  13       13.35        7.90      8.66 o 
  -1   8  13       47.56       56.58     10.04 o 
   0   8  13       56.32       78.30      7.81 o 
   1   8  13       47.59       44.98     10.29 o 
   2   8  13       13.36       13.17      8.47 o 
   3   8  13        6.48       13.49      7.78 o 
   4   8  13       20.83       14.55      9.22 o 
  -1   9  13       26.65       28.10      8.85 o 
   0   9  13       16.05       12.37      7.22 o 
   1   9  13       26.62       19.89      9.66 o 
   0   0  14       27.07       16.44      6.13 o 
   1   0  14        1.25       -0.36      7.72 o 
   2   0  14       87.67       79.36     10.82 o 
   3   0  14       40.15       51.88      6.94 o 
   4   0  14        7.64       16.66      6.15 o 
   5   0  14        7.79        0.63      5.89 o 
   6   0  14        7.50        2.68      6.05 o 
  -6   1  14       22.38       27.98      9.41 o 
  -5   1  14       15.82        8.91      8.72 o 
  -4   1  14       16.40        3.07      8.47 o 
  -3   1  14       46.26       41.03      9.03 o 
  -2   1  14       70.31       61.67     10.16 o 
  -1   1  14        4.26       16.62      7.15 o 
   0   1  14       35.17       36.76      9.97 o 
   1   1  14        4.26       13.80      7.47 o 
   2   1  14       70.35       71.70     10.85 o 
   3   1  14       46.31       51.31      9.54 o 
   4   1  14       16.42       21.58      8.53 o 
   5   1  14       15.80       17.31      9.22 o 
   6   1  14       22.29       20.07      9.97 o 
  -6   2  14       67.28       60.54     10.16 o 
  -5   2  14        8.84        6.46      8.59 o 
  -4   2  14      115.24      128.85     12.86 o 
  -3   2  14       14.97       24.03      8.28 o 
  -2   2  14       19.51       21.77      8.41 o 
  -1   2  14       59.99       71.33      9.66 o 
   0   2  14       15.85       12.51      7.78 o 
   1   2  14       59.98       62.10     10.23 o 
   2   2  14       19.55       16.50      7.72 o 
   3   2  14       14.99       27.16      7.28 o 
   4   2  14      115.28      108.90     11.61 o 
   5   2  14        8.80       19.38      7.09 o 
   6   2  14       67.23       81.86      9.97 o 
  -6   3  14       10.25       12.99      9.16 o 
  -5   3  14        9.05        1.94      8.53 o 
  -4   3  14       15.22       17.00      8.78 o 
  -3   3  14       54.28       53.76      9.91 o 
  -2   3  14       33.22       25.72      8.03 o 
  -1   3  14       85.70       92.09     10.85 o 
   0   3  14       91.29       92.91     10.88 o 
   1   3  14       85.70       59.09     10.60 o 
   2   3  14       33.22       35.95      8.72 o 
   3   3  14       54.23       62.54      9.41 o 
   4   3  14       15.22       18.32      8.03 o 
   5   3  14        9.08       25.59      8.59 o 
   6   3  14       10.24       10.29      8.66 o 
  -5   4  14        0.33       -8.16      8.16 o 
  -4   4  14        3.83       -1.25      7.84 o 
  -3   4  14       16.65        9.41      7.72 o 
  -2   4  14       43.64       49.62      9.28 o 
  -1   4  14        2.05       19.38      6.65 o 
   0   4  14       43.10       55.80     10.54 o 
   1   4  14        2.05        3.01      6.78 o 
   2   4  14       43.68       39.27      9.72 o 
   3   4  14       16.67        6.27      8.09 o 
   4   4  14        3.84       -8.72      8.72 o 
   5   4  14        0.33       -2.01      7.78 o 
  -5   5  14        3.47        8.91      7.72 o 
  -4   5  14       14.51       23.84      7.97 o 
  -3   5  14        1.97       -6.46      8.09 o 
  -2   5  14       34.09       42.28      8.22 o 
  -1   5  14        9.12       18.69      6.27 o 
   0   5  14       16.26       25.51     10.23 o 
   1   5  14        9.07       14.99      8.09 o 
   2   5  14       34.17       28.48      9.10 o 
   3   5  14        1.98       -0.63      7.59 o 
   4   5  14       14.57       21.96      8.22 o 
   5   5  14        3.45       -6.21      8.22 o 
  -4   6  14        3.32        8.22      8.22 o 
  -3   6  14        2.82       -4.01      7.28 o 
  -2   6  14       11.10       15.68      7.15 o 
  -1   6  14       30.89       43.28      8.85 o 
   0   6  14       11.76       13.83      5.85 o 
   1   6  14       30.82       38.14      8.66 o 
   2   6  14       11.12       28.86      8.53 o 
   3   6  14        2.80       17.38      7.90 o 
   4   6  14        3.31        7.59      8.41 o 
  -2   7  14        5.96       -6.15      9.47 o 
  -1   7  14       27.27       25.53      9.35 o 
   0   7  14        3.89        6.34      7.72 o 
   1   7  14       27.20       22.21      9.28 o 
   2   7  14        5.95       12.30      8.53 o 
   1   0  15        3.50       12.81      5.68 o 
   2   0  15       26.75       30.84      5.28 o 
   3   0  15        0.00       -3.51      5.68 o 
   4   0  15       57.63       81.62      7.47 o 
   5   0  15        2.17       10.35      7.84 o 
  -4   1  15        0.03        5.39      7.59 o 
  -3   1  15       20.15        2.63      8.22 o 
  -2   1  15       24.60       24.90      8.53 o 
  -1   1  15        3.23        8.85      8.09 o 
   0   1  15       50.32       52.01     14.15 o 
   1   1  15        3.24       -6.34      7.78 o 
   2   1  15       24.59       26.91      8.47 o 
   3   1  15       20.12       24.21      8.53 o 
   4   1  15        0.03       -2.70      8.16 o 
  -4   2  15       10.04       16.25      8.78 o 
  -3   2  15       28.53       20.39      9.97 o 
  -2   2  15       10.36        1.94      8.72 o 
  -1   2  15        6.00       10.23      8.09 o 
   0   2  15        2.93        0.63     10.79 o 
   1   2  15        6.02        0.00      8.85 o 
   2   2  15       10.38       14.87      8.22 o 
   3   2  15       28.55       39.58      9.85 o 
   4   2  15       10.04        6.78      7.90 o 
  -4   3  15       16.25        8.91      8.09 o 
  -3   3  15       14.62       10.04      8.91 o 
  -2   3  15       19.80       29.48      8.28 o 
  -1   3  15       28.48       42.09      8.97 o 
   0   3  15        0.05        5.81      5.52 o 
   1   3  15       28.45       22.02      9.72 o 
   2   3  15       19.76       11.17      9.35 o 
   3   3  15       14.65       18.76      7.84 o 
   4   3  15       16.24       12.42      8.78 o 
  -3   4  15        5.32        2.76      8.66 o 
  -2   4  15       18.08        4.01      8.66 o 
  -1   4  15        3.01        2.01      8.22 o 
   0   4  15       15.21       28.72      6.03 o 
   1   4  15        3.00        7.97      7.09 o 
   2   4  15       18.07       33.56      9.03 o 
   3   4  15        5.36       12.99      8.22 o 
  -2   5  15       22.41       20.64      8.72 o 
  -1   5  15       11.18        4.08      8.66 o 
   0   5  15       17.62       14.31     10.16 o 
   1   5  15       11.18       -2.07      8.91 o 
   2   5  15       22.41       22.08      8.66 o 
   0   0  16        0.23        9.62      9.28 o 
   1   0  16        0.54       -5.16      5.55 o 
  -1   1  16       12.47        5.52      9.47 o 
   0   1  16        1.61       -5.81      7.94 o 
                                                 
